# Supplementary material for: Purinergic smooth muscle contractions in the human prostate: estimation of relevance and characterization of different agonists
Source: Naunyn Schmiedebergs Arch Pharmacol. 2021 Jan 11;394(6):1113–31. doi: 10.1007/s00210-020-02044-4 (PMC8208936; doi:10.1007/s00210-020-02044-4)
Supplement: Supplementary file 1 — (XLSX 11 kb) [file 210_2020_2044_MOESM1_ESM.xlsx]

## Sheet: Tabelle1
	EFS	ATP	a,b-m-ATP	b,g-m-ATP	2-m-ATP	ATPgS
	84.3528	31.7179	4.98824	1.89786	9.62761	13.964
	37.5178	10.4629	7.07071	0.598802	0.389105	0.65189
	32.6531	3.95576	16.9276	8.87216	0.378832	0.237812
	75	7.05882	1.46379	2.95983	12.3021	0.0567698
	28.2158	62.2467	1.44689	0.78163	0.148696	7.27616
	130.152	10.4948	22.3684	1.47059	1.34256	0.404018
	70.8425	10.6592	6.24609	0.128205	4.90346	2.9304
	64.9516	15.3707	0.690846	3.91645	0.422749	13.8009
	125.678	33.0626	0.219941	3.57787	0.917993	2.44333
	35.307	16.8582	10.0427	0.679852	0.528907	0.240964
	144.281	8.05085		7.49398		14.0244
	119.788	6.83146		8.88889
	108.785	13.5136		4.10448
	53.0185	15.8904		0.970201
	108.596	4.98217		4.38247
	148.322	27.5221		0.679852
	214.901	38.1718
	68.2927	9.22398
	153.304	27.7278
	49.671	15.3707
	65.3435	11.5902
	180.03	17.7491
	228.926	16.8582
	93.4214
	67.4374
	118.018
	183.892
	106.791
	73.8806
	148.814
	104.006	18.0596	7.14653	3.2127	3.0962	5.09369
	53.8983	13.4862	7.42122	2.94747	4.41754	6.04106
