# Supplementary material for: Purinergic smooth muscle contractions in the human prostate: estimation of relevance and characterization of different agonists
Source: Naunyn Schmiedebergs Arch Pharmacol. 2021 Jan 11;394(6):1113–31. doi: 10.1007/s00210-020-02044-4 (PMC8208936; doi:10.1007/s00210-020-02044-4)
Supplement: Supplementary file 3 — (XLSX 439 kb) [file 210_2020_2044_MOESM3_ESM.xlsx]

## Sheet: ATP NF-3µM
	control	ATP (mM)	#1	#2	#3	#4	#5	#6			mean	SD
		1	3.6689	1.38695	0.171989	-0.784314	8.23966	6.92786			3.26851	3.68287
		3	-0.581261	5.05851	-0.454844	-1.56863	13.4011	11.3397			4.53243	6.53475
		10	4.92549	6.58228	1.54072	-1.56863	42.1799	1.049			9.11813	16.4549
		30	31.7179	10.4629	3.95576	7.05882	62.2467	10.4948			20.9895	22.4607
	NF023	ATP (mM)	#1	#2	#3	#4	#5	#6			mean	SD
	3 µM
		1	1.01523	3.83275	0.567242	5.97839	6.08696	0.604311			3.01415	2.63398
		3	9.89848	3.60478	-0.163934	3.30632	4.34783	0.750888			3.62406	3.53829
		10	2.28426	1.14046	7.69041	3.56325	8.69565	0.605718			3.99663	3.42055
		30	21.066	4.91045	12.5199	10.3572	30.4348	7.74295			14.5052	9.54704
	RAW DATA
	Case 1											500mM20ul	500mM40ul	500mM140ul	500mM400ul
		channel 4	NF								NF	1.01523	9.89848	2.28426	21.066
			base1	4.87	base2	500mM20ul	500mM40ul	500mM140ul	500mM400ul		control	3.6689	-0.581261	4.92549	31.7179
			after KCl	8.81	3.66	3.7	4.05	3.75	4.49
				3.94		0.04	0.39	0.09	0.83
						1.01523	9.89848	2.28426	21.066		Mean	NF	control
											500mM20ul	1.01523	3.6689
		channel 4	NF								500mM40ul	9.89848	-0.581261
			base1	4.87	base2	500mM20ul	500mM40ul	500mM140ul	500mM400ul		500mM140ul	2.28426	4.92549
			after KCl	8.81	3.66	3.7	4.05	3.75	4.49		500mM600ul	21.066	31.7179
				3.94		0.04	0.39	0.09	0.83
						1.01523	9.89848	2.28426	21.066
		channel 1	control
			base1	4.8	base2	500mM20ul	500mM40ul	500mM140ul	500mM400ul
			after KCl	7.46	3.54	3.74	3.55	3.79	5.03
				2.66		0.2	0.01	0.25	1.49
						7.5188	0.37594	9.3985	56.015
		channel 2	control
			base1	4.72	base2	500mM20ul	500mM40ul	500mM140ul	500mM400ul
			after KCl	15.77	2.18	2.16	2.01	2.23	3
				11.05		-0.02	-0.17	0.05	0.82
						-0.180995	-1.53846	0.452489	7.42081
	Case 2											500mM20ul	500mM40ul	500mM140ul	500mM400ul
		channel 3	NF								NF	3.83275	3.60478	1.14046	4.91045
			base1	5.13	base2	500mM20ul	500mM40ul	500mM140ul	500mM400ul		control	1.38695	5.05851	6.58228	10.4629
			after KCl	11.71	4.88	5.09	5.06	4.68	5.2
				6.58		0.21	0.18	-0.2	0.32
						3.19149	2.73556	-3.03951	4.86322		Mean	NF	control
											500mM20ul	3.83275	1.38695
		channel 4	NF								500mM40ul	3.60478	5.05851
			base1	5.42	base2	500mM20ul	500mM40ul	500mM140ul	500mM400ul		500mM140ul	1.14046	6.58228
			after KCl	13.69	3.75	4.12	4.12	4.19	4.16		500mM400ul	4.91045	10.4629
				8.27		0.37	0.37	0.44	0.41
						4.474	4.474	5.32044	4.95768
		channel 1	control
			base1	4.8	base2	500mM20ul	500mM40ul	500mM140ul	500mM400ul
			after KCl	9.15	3.77	3.86	4.14	4.22	4.47
				4.35		0.09	0.37	0.45	0.7
						2.06897	8.50575	10.3448	16.092
		channel 2	control
			base1	4.86	base2	500mM20ul	500mM40ul	500mM140ul	500mM400ul
			after KCl	14.79	3.38	3.45	3.54	3.66	3.86
				9.93		0.07	0.16	0.28	0.48
						0.704935	1.61128	2.81974	4.83384
	Case 3
		channel 1	NF									500mM20ul	500mM40ul	500mM140ul	500mM400ul
			base1	4.82	base2	500mM20ul	500mM40ul	500mM140ul	500mM400ul		NF	0.567242	-0.163934	7.69041	12.5199
			after KCl	7.87	3.81	3.85	3.8	4.02	4.32		control	0.171989	-0.454844	1.54072	3.95576
				3.05		0.04	-0.01	0.21	0.51
						1.31148	-0.327869	6.88525	16.7213
											Mean	NF	control
		channel 2	NF								500mM20ul	0.567242	0.171989
			base1	4.83	base2	500mM20ul	500mM40ul	500mM140ul	500mM400ul		500mM40ul	-0.163934	-0.454844
			after KCl	10.48	4.03	4.02	4.03	4.51	4.5		500mM140ul	7.69041	1.54072
				5.65		-0.01	0	0.48	0.47		500mM400ul	12.5199	3.95576
						-0.176991	0	8.49558	8.31858
		channel 3	control
			base1	5.13	base2	500mM20ul	500mM40ul	500mM140ul	500mM400ul
			after KCl	13.31	3.95	3.96	3.93	3.93	4.18
				8.18		0.01	-0.02	-0.02	0.23
						0.122249	-0.244499	-0.244499	2.81174
		channel 4	control
			base1	4.8	base2	500mM20ul	500mM40ul	500mM140ul	500mM400ul
			after KCl	9.31	4.07	4.08	4.04	4.22	4.3
				4.51		0.01	-0.03	0.15	0.23
						0.221729	-0.665188	3.32594	5.09978
	Case 4
		channel 1	NF									500mM20ul	500mM40ul	500mM140ul	500mM400ul
			base1	4.79	base2	500mM20ul	500mM40ul	500mM140ul	500mM400ul		NF	5.97839	3.30632	3.56325	10.3572
			after KCl	9.52	3.4	3.44	3.45	3.54	3.69		control	-0.784314	-1.56863	-1.56863	7.05882
				4.73		0.04	0.05	0.14	0.29
						0.845666	1.05708	2.95983	6.13108
											Mean	NF	control
		channel 2	NF								500mM20ul	5.97839	-0.784314
			base1	5	base2	500mM20ul	500mM40ul	500mM140ul	500mM400ul		500mM40ul	3.30632	-1.56863
			after KCl	6.44	3.32	3.48	3.4	3.38	3.53		500mM140ul	3.56325	-1.56863
				1.44		0.16	0.08	0.06	0.21		500mM400ul	10.3572	7.05882
						11.1111	5.55556	4.16667	14.5833
		channel 3	control
			base1	4.87	base2	500mM20ul	500mM40ul	500mM140ul	500mM400ul
			after KCl	7.42	3.94	3.92	3.9	3.9	4.12
				2.55		-0.02	-0.04	-0.04	0.18
						-0.784314	-1.56863	-1.56863	7.05882
		channel 3	control
			base1	4.87	base2	500mM20ul	500mM40ul	500mM140ul	500mM400ul
			after KCl	7.42	3.94	3.92	3.9	3.9	4.12
				2.55		-0.02	-0.04	-0.04	0.18
						-0.784314	-1.56863	-1.56863	7.05882
	Case 5
		channel 1	NF									500mM20ul	500mM40ul	500mM140ul	500mM400ul
			base1	4.58	base2	500mM20ul	500mM40ul	500mM140ul	500mM400ul		NF	6.08696	4.34783	8.69565	30.4348
			after KCl	5.73	3.45	3.52	3.5	3.55	3.8		control	8.23966	13.4011	42.1799	62.2467
				1.15		0.07	0.05	0.1	0.35
						6.08696	4.34783	8.69565	30.4348
											Mean	NF	control
		channel 1	NF								500mM20ul	6.08696	8.23966
			base1	4.58	base2	500mM20ul	500mM40ul	500mM140ul	500mM400ul		500mM40ul	4.34783	13.4011
			after KCl	5.73	3.45	3.52	3.5	3.55	3.8		500mM140ul	8.69565	42.1799
				1.15		0.07	0.05	0.1	0.35		500mM400ul	30.4348	62.2467
						6.08696	4.34783	8.69565	30.4348
		channel 3	control
			base1	5.22	base2	500mM20ul	500mM40ul	500mM140ul	500mM400ul
			after KCl	7.09	10.53	10.8	11.01	12.01	12.54
				1.87		0.27	0.48	1.48	2.01
						14.4385	25.6684	79.1444	107.487
		channel 4	control
			base1	4.95	base2	500mM20ul	500mM40ul	500mM140ul	500mM400ul
			after KCl	9.36	3.87	3.96	3.92	4.1	4.62
				4.41		0.09	0.05	0.23	0.75
						2.04082	1.13379	5.21542	17.0068
	Case 6
		channel 3	NF									500mM20ul	500mM40ul	500mM140ul	500mM400ul
			base1	4.9	base2	500mM20ul	500mM40ul	500mM140ul	500mM400ul		PPADS	0.604311	0.750888	0.605718	7.74295
			after KCl	11.27	4.26	4.2	4.31	4.36	4.63		control	6.92786	11.3397	1.049	10.4948
				6.37		-0.06	0.05	0.1	0.37
						-0.941915	0.784929	1.56986	5.80848
											Mean	NF	control
		channel 4	NF								500mM20ul	0.604311	6.92786
			base1	4.85	base2	500mM20ul	500mM40ul	500mM140ul	500mM400ul		500mM40ul	0.750888	11.3397
			after KCl	7.64	3.85	3.91	3.87	3.84	4.12		500mM140ul	0.605718	1.049
				2.79		0.06	0.02	-0.01	0.27		500mM400ul	7.74295	10.4948
						2.15054	0.716846	-0.358423	9.67742
		channel 1	control
			base1	4.85	base2	500mM20ul	500mM40ul	500mM140ul	500mM400ul
			after KCl	6.24	4.24	4.38	4.42	4.04	4.25
				1.39		0.14	0.18	-0.2	0.01
						10.0719	12.9496	-14.3885	0.719424
		channel 2	control
			base1	4.99	base2	500mM20ul	500mM40ul	500mM140ul	500mM400ul
			after KCl	8.69	8.52	8.66	8.88	9.13	9.27
				3.7		0.14	0.36	0.61	0.75
						3.78378	9.72973	16.4865	20.2703

## Sheet: ATP NF-100µM
	control	ATP (mM)	#1	#2	#3	#4	#5				mean	SD
		1	0.140252	2.69043	1.16582	1.53257	7.20339				2.54649	2.75825
		3	-1.40252	7.86583	6.08048	6.89655	3.38983				4.56603	3.72896
		10	7.29313	13.2108	33.0626	16.8582	4.66102				15.0172	11.1714
		30	10.6592	15.3707	32.9998	16.4751	8.05085				16.7111	9.73139
	NF023	ATP (mM)	#1	#2	#3	#4	#5				mean	SD
	100 µM
		1	0.907029	1.19803	1.42857	-0.368324	0.31746				0.696553	0.726172
		3	-0.907029	25.0176	1.42857	4.92434	-0.952381				5.90222	10.9513
		10	1.13379	39.5349	15	11.4823	12.6984				15.9699	14.2056
		30	11.5646	18.1818	18.9286	13.4473	9.20635				14.2657	4.20241
	RAW DATA
	Case 1											500mM20ul	500mM40ul	500mM140ul	500mM400ul
		channel 1	NF								NF	0.907029	-0.907029	1.13379	11.5646
			base1	4.91	base2	500mM20ul	500mM40ul	500mM140ul	500mM400ul		control	0.140252	-1.40252	7.29313	10.6592
			after KCl	9.32	3.85	3.89	3.81	3.9	4.36
				4.41		0.04	-0.04	0.05	0.51
						0.907029	-0.907029	1.13379	11.5646		Mean	NF	control
											500mM20ul	0.907029	0.140252
		channel 1	NF								500mM40ul	-0.907029	-1.40252
			base1	4.91	base2	500mM20ul	500mM40ul	500mM140ul	500mM400ul		500mM140ul	1.13379	7.29313
			after KCl	9.32	3.85	3.89	3.81	3.9	4.36		500mM400ul	11.5646	10.6592
				4.41		0.04	-0.04	0.05	0.51
						0.907029	-0.907029	1.13379	11.5646
		channel 2	control
			base1	4.89	base2	500mM20ul	500mM40ul	500mM140ul	500mM400ul
			after KCl	12.02	3.32	3.33	3.22	3.84	4.08
				7.13		0.01	-0.1	0.52	0.76
						0.140252	-1.40252	7.29313	10.6592
		channel 2	control
			base1	4.89	base2	500mM20ul	500mM40ul	500mM140ul	500mM400ul
			after KCl	12.02	3.32	3.33	3.22	3.84	4.08
				7.13		0.01	-0.1	0.52	0.76
						0.140252	-1.40252	7.29313	10.6592
	Case 2											500mM20ul	500mM40ul	500mM140ul	500mM400ul
		channel 1	NF								NF	1.19803	25.0176	39.5349	18.1818
			base1	5.04	base2	500mM20ul	500mM40ul	500mM140ul	500mM400ul		control	2.69043	7.86583	13.2108	15.3707
			after KCl	19.23	3.52	3.69	7.07	9.13	6.1
				14.19		0.17	3.55	5.61	2.58
						1.19803	25.0176	39.5349	18.1818		Mean	NF	control
											500mM20ul	1.19803	2.69043
		channel 1	NF								500mM40ul	25.0176	7.86583
			base1	5.04	base2	500mM20ul	500mM40ul	500mM140ul	500mM400ul		500mM140ul	39.5349	13.2108
			after KCl	19.23	3.52	3.69	7.07	9.13	6.1		500mM400ul	18.1818	15.3707
				14.19		0.17	3.55	5.61	2.58
						1.19803	25.0176	39.5349	18.1818
		channel 3	control
			base1	4.93	base2	500mM20ul	500mM40ul	500mM140ul	500mM400ul
			after KCl	9.22	4.46	4.66	4.71	4.73	5.21
				4.29		0.2	0.25	0.27	0.75
						4.662	5.82751	6.29371	17.4825
		channel 4	control
			base1	5.18	base2	500mM20ul	500mM40ul	500mM140ul	500mM400ul
			after KCl	17.7	4.5	4.59	5.74	7.02	6.16
				12.52		0.09	1.24	2.52	1.66
						0.71885	9.90415	20.1278	13.2588
	Case 3											500mM20ul	500mM40ul	500mM140ul	500mM400ul
		channel 1	NF								NF	1.42857	1.42857	15	18.9286
			base1	5.04	base2	500mM20ul	500mM40ul	500mM140ul	500mM400ul		control	1.16582	6.08048	33.0626	32.9998
			after KCl	7.84	4.8	4.84	4.84	5.22	5.33
				2.8		0.04	0.04	0.42	0.53
						1.42857	1.42857	15	18.9286		Mean	NF	control
											500mM20ul	1.42857	1.16582
		channel 1	NF								500mM40ul	1.42857	6.08048
			base1	5.04	base2	500mM20ul	500mM40ul	500mM140ul	500mM400ul		500mM140ul	15	33.0626
			after KCl	7.84	4.8	4.84	4.84	5.22	5.33		500mM400ul	18.9286	32.9998
				2.8		0.04	0.04	0.42	0.53
						1.42857	1.42857	15	18.9286
		channel 3	control
			base1	5.1	base2	500mM20ul	500mM40ul	500mM140ul	500mM400ul
			after KCl	7.81	4.54	4.59	4.83	5.91	5.9
				2.71		0.05	0.29	1.37	1.36
						1.84502	10.7011	50.5535	50.1845
		channel 4	control
			base1	4.84	base2	500mM20ul	500mM40ul	500mM140ul	500mM400ul
			after KCl	8.95	4.01	4.03	4.07	4.65	4.66
				4.11		0.02	0.06	0.64	0.65
						0.486618	1.45985	15.5718	15.8151
	Case 4											500mM20ul	500mM40ul	500mM140ul	500mM400ul
		channel 1	NF								NF	-0.368324	4.92434	11.4823	13.4473
			base1	4.69	base2	500mM20ul	500mM40ul	500mM140ul	500mM400ul		control	1.53257	6.89655	16.8582	16.4751
			after KCl	11.61	3.75	3.75	3.96	4.6	4.77
				6.92		0	0.21	0.85	1.02
						0	3.03468	12.2832	14.7399		Mean	NF	control
											500mM20ul	-0.368324	1.53257
		channel 2	NF								500mM40ul	4.92434	6.89655
			base1	4.83	base2	500mM20ul	500mM40ul	500mM140ul	500mM400ul		500mM140ul	11.4823	16.8582
			after KCl	10.26	3.89	3.85	4.26	4.47	4.55		500mM400ul	13.4473	16.4751
				5.43		-0.04	0.37	0.58	0.66
						-0.736648	6.814	10.6814	12.1547
		channel 3	control
			base1	4.99	base2	500mM20ul	500mM40ul	500mM140ul	500mM400ul
			after KCl	7.6	4.75	4.79	4.93	5.19	5.18
				2.61		0.04	0.18	0.44	0.43
						1.53257	6.89655	16.8582	16.4751
		channel 3	control
			base1	4.99	base2	500mM20ul	500mM40ul	500mM140ul	500mM400ul
			after KCl	7.6	4.75	4.79	4.93	5.19	5.18
				2.61		0.04	0.18	0.44	0.43
						1.53257	6.89655	16.8582	16.4751
	Case 5											500mM20ul	500mM40ul	500mM140ul	500mM400ul
		channel 1	NF								NF	0.31746	-0.952381	12.6984	9.20635
			base1	4.49	base2	500mM20ul	500mM40ul	500mM140ul	500mM400ul		control	7.20339	3.38983	4.66102	8.05085
			after KCl	7.64	1.08	1.09	1.05	1.48	1.37
				3.15		0.01	-0.03	0.4	0.29
						0.31746	-0.952381	12.6984	9.20635		Mean	NF	control
											500mM20ul	0.31746	7.20339
		channel 1	NF								500mM40ul	-0.952381	3.38983
			base1	4.49	base2	500mM20ul	500mM40ul	500mM140ul	500mM400ul		500mM140ul	12.6984	4.66102
			after KCl	7.64	1.08	1.09	1.05	1.48	1.37		500mM400ul	9.20635	8.05085
				3.15		0.01	-0.03	0.4	0.29
						0.31746	-0.952381	12.6984	9.20635
		channel 3	control
			base1	5.05	base2	500mM20ul	500mM40ul	500mM140ul	500mM400ul
			after KCl	7.41	5.08	5.25	5.16	5.19	5.27
				2.36		0.17	0.08	0.11	0.19
						7.20339	3.38983	4.66102	8.05085
		channel 3	control
			base1	5.05	base2	500mM20ul	500mM40ul	500mM140ul	500mM400ul
			after KCl	7.41	5.08	5.25	5.16	5.19	5.27
				2.36		0.17	0.08	0.11	0.19
						7.20339	3.38983	4.66102	8.05085

## Sheet: ATP PPADS 50µM
	control	ATP (mM)	#1	#2	#3	#4	#5							mean	SD
		1	1.99729	5.5962	0.416477	0.380107	3.19581							2.31718	2.17894
		3	1.11076	4.00191	1.00969	0.737068	7.27988							2.82786	2.82066
		10	2.95682	12.1326	4.21088	4.98217	7.1242							6.28134	3.60469
		30	6.83146	13.5136	15.8904	4.79112	27.5221							13.7097	8.97812
	PPADS	ATP (mM)	#1	#2	#3	#4	#5							mean	SD
	50 µM
		1	1.31579	0.936458	0.584036	0.148607	1.22549							0.842076	0.481613
		3	1.50376	1.52686	1.55743	-0.226433	2.20588							1.3135	0.909528
		10	8.45865	6.04747	3.24465	1.01665	8.82353							5.51819	3.36469
		30	10.5263	8.65181	14.4711	1.11943	32.3529							13.4243	11.6402
	RAW DATA
	Case 1											500mM20ul	500mM40ul	500mM140ul	500mM600ul
		channel 1	ppads 50uM								ppads 50uM	1.31579	1.50376	8.45865	10.5263
			base1	4.57	base2	500mM20ul	500mM40ul	500mM140ul	500mM600ul		control	1.99729	1.11076	2.95682	6.83146
			after KCl	9.89	3.75	3.82	3.83	4.2	4.31
				5.32		0.07	0.08	0.45	0.56
						1.31579	1.50376	8.45865	10.5263		Mean	ppads 50uM	control
											500mM20ul	1.31579	1.99729
		channel 1	ppads 50uM								500mM40ul	1.50376	1.11076
			base1	4.57	base2	500mM20ul	500mM40ul	500mM140ul	500mM600ul		500mM140ul	8.45865	2.95682
			after KCl	9.89	3.75	3.82	3.83	4.2	4.31		500mM600ul	10.5263	6.83146
				5.32		0.07	0.08	0.45	0.56
						1.31579	1.50376	8.45865	10.5263
		channel 2	control
			base1	5.19	base2	500mM20ul	500mM40ul	500mM140ul	500mM600ul
			after KCl	7.23	6.36	6.38	6.38	6.43	6.57
				2.04		0.02	0.02	0.07	0.21
						0.980392	0.980392	3.43137	10.2941
		channel4	control
			base1	3.92	base2	500mM20ul	500mM40ul	500mM140ul	500mM600ul
			after KCl	9.56	2.89	3.06	2.96	3.03	3.08
				5.64		0.17	0.07	0.14	0.19
						3.01418	1.24113	2.48227	3.36879
	Case 2											500mM20ul	500mM40ul	500mM140ul	500mM600ul
		channel 1	ppads 50uM								ppads 50uM	0.936458	1.52686	6.04747	8.65181
			base1	4.08	base2	500mM20ul	500mM40ul	500mM140ul	500mM600ul		control	5.5962	4.00191	12.1326	13.5136
			after KCl	11.65	2.65	2.72	2.71	3.03	3.22
				7.57		0.07	0.06	0.38	0.57
						0.924703	0.792602	5.01982	7.52972		Mean	ppads 50uM	control
											500mM20ul	0.936458	5.5962
		channel 3	ppads 50uM								500mM40ul	1.52686	4.00191
			base1	3.77	base2	500mM20ul	500mM40ul	500mM140ul	500mM600ul		500mM140ul	6.04747	12.1326
			after KCl	17.48	2.22	2.35	2.53	3.19	3.56		500mM600ul	8.65181	13.5136
				13.71		0.13	0.31	0.97	1.34
						0.948213	2.26112	7.07513	9.77389
		channel 2	control
			base1	4.4	base2	500mM20ul	500mM40ul	500mM140ul	500mM600ul
			after KCl	8.13	2.49	2.57	2.65	2.88	2.88
				3.73		0.08	0.16	0.39	0.39
						2.14477	4.28954	10.4558	10.4558
		channel4	control
			base1	3.94	base2	500mM20ul	500mM40ul	500mM140ul	500mM600ul
			after KCl	14.44	2.67	3.62	3.06	4.12	4.41
				10.5		0.95	0.39	1.45	1.74
						9.04762	3.71429	13.8095	16.5714
	Case 3											500mM20ul	500mM40ul	500mM140ul	500mM600ul
		channel 2	ppads 50uM								ppads 50uM	0.584036	1.55743	3.24465	14.4711
			base1	4.82	base2	500mM20ul	500mM40ul	500mM140ul	500mM600ul		control	0.416477	1.00969	4.21088	15.8904
			after KCl	20.23	0.52	0.61	0.76	1.02	2.75
				15.41		0.09	0.24	0.5	2.23
						0.584036	1.55743	3.24465	14.4711		Mean	ppads 50uM	control
											500mM20ul	0.584036	0.416477
		channel 2	ppads 50uM								500mM40ul	1.55743	1.00969
			base1	4.82	base2	500mM20ul	500mM40ul	500mM140ul	500mM600ul		500mM140ul	3.24465	4.21088
			after KCl	20.23	0.52	0.61	0.76	1.02	2.75		500mM600ul	14.4711	15.8904
				15.41		0.09	0.24	0.5	2.23
						0.584036	1.55743	3.24465	14.4711
		channel 1	control
			base1	5.12	base2	500mM20ul	500mM40ul	500mM140ul	500mM600ul
			after KCl	8.65	3.84	3.86	3.9	4	4.55
				3.53		0.02	0.06	0.16	0.71
						0.566572	1.69972	4.53258	20.1133
		channel4	control
			base1	4.57	base2	500mM20ul	500mM40ul	500mM140ul	500mM600ul
			after KCl	23.34	2.46	2.51	2.52	3.19	4.65
				18.77		0.05	0.06	0.73	2.19
						0.266383	0.319659	3.88918	11.6676
	Case 4											500mM20ul	500mM40ul	500mM140ul	500mM600ul
		channel 1	ppads 50uM								ppads 50uM	0.148607	-0.226433	1.01665	1.11943
			base1	4.88	base2	500mM20ul	500mM40ul	500mM140ul	500mM600ul		control	0.380107	0.737068	4.98217	4.79112
			after KCl	15.79	3.33	3.35	3.38	3.44	3.45
				10.91		0.02	0.05	0.11	0.12
						0.183318	0.458295	1.00825	1.09991		Mean	ppads 50uM	control
											500mM20ul	0.148607	0.380107
		channel 2	ppads 50uM								500mM40ul	-0.226433	0.737068
			base1	4.85	base2	500mM20ul	500mM40ul	500mM140ul	500mM600ul		500mM140ul	1.01665	4.98217
			after KCl	13.63	3.45	3.46	3.37	3.54	3.55		500mM600ul	1.11943	4.79112
				8.78		0.01	-0.08	0.09	0.1
						0.113895	-0.911162	1.02506	1.13895
		channel 3	control
			base1	4.8	base2	500mM20ul	500mM40ul	500mM140ul	500mM600ul
			after KCl	24.41	2.82	2.83	2.97	3.87	4.56
				19.61		0.01	0.15	1.05	1.74
						0.0509944	0.764916	5.35441	8.87302
		channel4	control
			base1	5.02	base2	500mM20ul	500mM40ul	500mM140ul	500mM600ul
			after KCl	7.84	4.62	4.64	4.64	4.75	4.64
				2.82		0.02	0.02	0.13	0.02
						0.70922	0.70922	4.60993	0.70922
	Case 5											500mM20ul	500mM40ul	500mM140ul	500mM600ul
		channel 1	ppads 50uM								ppads 50uM	1.22549	2.20588	8.82353	32.3529
			base1	4.24	base2	500mM20ul	500mM40ul	500mM140ul	500mM600ul		control	3.19581	7.27988	7.1242	27.5221
			after KCl	8.32	3.36	3.41	3.45	3.72	4.68
				4.08		0.05	0.09	0.36	1.32
						1.22549	2.20588	8.82353	32.3529		Mean	ppads 50uM	control
											500mM20ul	1.22549	3.19581
		channel 1	ppads 50uM								500mM40ul	2.20588	7.27988
			base1	4.24	base2	500mM20ul	500mM40ul	500mM140ul	500mM600ul		500mM140ul	8.82353	7.1242
			after KCl	8.32	3.36	3.41	3.45	3.72	4.68		500mM600ul	32.3529	27.5221
				4.08		0.05	0.09	0.36	1.32
						1.22549	2.20588	8.82353	32.3529
		channel 2	control
			base1	4.84	base2	500mM20ul	500mM40ul	500mM140ul	500mM600ul
			after KCl	9.54	5.15	5.16	5.2	5.3	5.88
				4.7		0.01	0.05	0.15	0.73
						0.212766	1.06383	3.19149	15.5319
		channel4	control
			base1	4.46	base2	500mM20ul	500mM40ul	500mM140ul	500mM600ul
			after KCl	5.69	3.014	3.09	3.18	3.15	3.5
				1.23		0.076	0.166	0.136	0.486
						6.17886	13.4959	11.0569	39.5122

## Sheet: ATP PPADS 5µM
	control	ATP (mM)	#1	#2	#3	#4	#5	#6	#7			mean	SD
		1	11.5419	0.725519	3.06995	2.69043	4.04766	0.796248	1.53257			3.48632	3.75697
		3	21.7322	0.595163	5.50306	7.86583	5.62123	2.75529	6.89655			7.28134	6.8365
		10	28.6485	8.88831	24.5703	13.2108	11.5902	12.2471	16.8582			16.5734	7.34571
		30	38.1718	9.22398	27.7278	15.3707	-7.85333	17.7491	16.4751			16.695	14.401
	PPADS	ATP (mM)	#1	#2	#3	#4	#5	#6	#7			mean	SD
	5 µM
		1	0.540541	-0.198413	0.00327826	4.59393	-1.16688	1.47651	0			0.749852	1.87268
		3	1.62162	-0.895164	3.85031	15.6986	-0.258838	7.2405	3.59343			4.40721	5.68831
		10	17.027	1.16279	14.1522	45.2468	19.3897	14.012	5.85216			16.6918	14.113
		30	11.3514	5.83702	17.1797	32.4604	30.9827	10.1077	10.2669			16.8837	10.6758
	RAW DATA
	Case 1											500mM20ul	500mM40ul	500mM140ul	500mM400ul
		channel 4	PPADS								PPADS	0.540541	1.62162	17.027	11.3514
			base1	4.98	base2	500mM20ul	500mM40ul	500mM140ul	500mM400ul		control	11.5419	21.7322	28.6485	38.1718
			after KCl	8.68	4.25	4.27	4.31	4.88	4.67
				3.7		0.02	0.06	0.63	0.42
						0.540541	1.62162	17.027	11.3514		Mean	PPADS	control
											500mM20ul	0.540541	11.5419
		channel 4	PPADS								500mM40ul	1.62162	21.7322
			base1	4.98	base2	500mM20ul	500mM40ul	500mM140ul	500mM400ul		500mM140ul	17.027	28.6485
			after KCl	8.68	4.25	4.27	4.31	4.88	4.67		500mM400ul	11.3514	38.1718
				3.7		0.02	0.06	0.63	0.42
						0.540541	1.62162	17.027	11.3514
		channel 1	control
			base1	4.78	base2	500mM20ul	500mM40ul	500mM140ul	500mM400ul
			after KCl	7.05	4.58	4.65	4.61	4.47	4.27
				2.27		0.07	0.03	-0.11	-0.31
						3.0837	1.32159	-4.84581	-13.6564
		channel 2	control
			base1	5.01	base2	500mM20ul	500mM40ul	500mM140ul	500mM400ul
			after KCl	6.41	9.61	9.89	10.2	10.48	10.87
				1.4		0.28	0.59	0.87	1.26
						20	42.1429	62.1429	90
	Case 2											500mM20ul	500mM40ul	500mM140ul	500mM400ul
		channel 1	PPADS								PPADS	-0.198413	-0.895164	1.16279	5.83702
			base1	4.74	base2	500mM20ul	500mM40ul	500mM140ul	500mM400ul		control	0.725519	0.595163	8.88831	9.22398
			after KCl	7.26	4.06	4.05	4.04	4.06	4.17
				2.52		-0.01	-0.02	0	0.11
						-0.396825	-0.793651	0	4.36508		Mean	PPADS	control
											500mM20ul	-0.198413	0.725519
		channel 2	PPADS								500mM40ul	-0.895164	0.595163
			base1	4.9	base2	500mM20ul	500mM40ul	500mM140ul	500mM400ul		500mM140ul	1.16279	8.88831
			after KCl	7.91	3.73	3.73	3.7	3.8	3.95		500mM400ul	5.83702	9.22398
				3.01		0	-0.03	0.07	0.22
						0	-0.996678	2.32558	7.30897
		channel 3	control
			base1	4.77	base2	500mM20ul	500mM40ul	500mM140ul	500mM400ul
			after KCl	12.3	3.29	3.32	3.34	3.4	3.51
				7.53		0.03	0.05	0.11	0.22
						0.398406	0.664011	1.46082	2.92165
		channel 4	control
			base1	4.8	base2	500mM20ul	500mM40ul	500mM140ul	500mM400ul
			after KCl	8.6	4.05	4.09	4.07	4.67	4.64
				3.8		0.04	0.02	0.62	0.59
						1.05263	0.526316	16.3158	15.5263
	Case 3											500mM20ul	500mM40ul	500mM140ul	500mM400ul
		channel 1	PPADS								PPADS	0.00327826	3.85031	14.1522	17.1797
			base1	4.88	base2	500mM20ul	500mM40ul	500mM140ul	500mM400ul		control	3.06995	5.50306	24.5703	27.7278
			after KCl	7.34	4.22	4.24	4.34	4.46	4.48
				2.46		0.02	0.12	0.24	0.26
						0.813008	4.87805	9.7561	10.5691		Mean	PPADS	control
											500mM20ul	0.00327826	3.06995
		channel 2	PPADS								500mM40ul	3.85031	5.50306
			base1	4.94	base2	500mM20ul	500mM40ul	500mM140ul	500mM400ul		500mM140ul	14.1522	24.5703
			after KCl	7.42	4.39	4.37	4.46	4.85	4.98		500mM400ul	17.1797	27.7278
				2.48		-0.02	0.07	0.46	0.59
						-0.806452	2.82258	18.5484	23.7903
		channel 3	control
			base1	4.92	base2	500mM20ul	500mM40ul	500mM140ul	500mM400ul
			after KCl	9.1	3.71	3.99	4.1	4.83	4.3
				4.18		0.28	0.39	1.12	0.59
						6.69856	9.33014	26.7943	14.1148
		channel 4	control
			base1	5.02	base2	500mM20ul	500mM40ul	500mM140ul	500mM400ul
			after KCl	6.81	5.02	5.01	5.05	5.42	5.76
				1.79		-0.01	0.03	0.4	0.74
						-0.558659	1.67598	22.3464	41.3408
	Case 4											500mM20ul	500mM40ul	500mM140ul	500mM400ul
		channel 1	PPADS								PPADS	4.59393	15.6986	45.2468	32.4604
			base1	4.91	base2	500mM20ul	500mM40ul	500mM140ul	500mM400ul		control	2.69043	7.86583	13.2108	15.3707
			after KCl	9.61	4.07	4.41	5.17	6.52	5.46
				4.7		0.34	1.1	2.45	1.39
						7.23404	23.4043	52.1277	29.5745		Mean	PPADS	control
											500mM20ul	4.59393	2.69043
		channel 2	PPADS								500mM40ul	15.6986	7.86583
			base1	4.94	base2	500mM20ul	500mM40ul	500mM140ul	500mM400ul		500mM140ul	45.2468	13.2108
			after KCl	10.57	3.06	3.17	3.51	5.22	5.05		500mM400ul	32.4604	15.3707
				5.63		0.11	0.45	2.16	1.99
						1.95382	7.9929	38.3659	35.3464
		channel 3	control
			base1	4.93	base2	500mM20ul	500mM40ul	500mM140ul	500mM400ul
			after KCl	9.22	4.46	4.66	4.71	4.73	5.21
				4.29		0.2	0.25	0.27	0.75
						4.662	5.82751	6.29371	17.4825
		channel 4	control
			base1	5.18	base2	500mM20ul	500mM40ul	500mM140ul	500mM400ul
			after KCl	17.7	4.5	4.59	5.74	7.02	6.16
				12.52		0.09	1.24	2.52	1.66
						0.71885	9.90415	20.1278	13.2588
	Case 5											500mM20ul	500mM40ul	500mM140ul	500mM400ul
		channel 1	PPADS								PPADS	-1.16688	-0.258838	19.3897	30.9827
			base1	4.81	base2	500mM20ul	500mM40ul	500mM140ul	500mM400ul		control	4.04766	5.62123	11.5902	-7.85333
			after KCl	8.33	3.9	3.87	3.96	4.9	4.96
				3.52		-0.03	0.06	1	1.06
						-0.852273	1.70455	28.4091	30.1136		Mean	PPADS	control
											500mM20ul	-1.16688	4.04766
		channel 2	PPADS								500mM40ul	-0.258838	5.62123
			base1	4.75	base2	500mM20ul	500mM40ul	500mM140ul	500mM400ul		500mM140ul	19.3897	11.5902
			after KCl	7.45	4.29	4.25	4.23	4.57	5.15		500mM400ul	30.9827	-7.85333
				2.7		-0.04	-0.06	0.28	0.86
						-1.48148	-2.22222	10.3704	31.8519
		channel 3	control
			base1	4.84	base2	500mM20ul	500mM40ul	500mM140ul	500mM400ul
			after KCl	8.95	4.01	4.03	4.07	4.65	4.66
				4.11		0.02	0.06	0.64	0.65
						0.486618	1.45985	15.5718	15.8151
		channel 4	control
			base1	4.88	base2	500mM20ul	500mM40ul	500mM140ul	500mM400ul
			after KCl	5.8	4.65	4.72	4.74	4.72	4.36
				0.92		0.07	0.09	0.07	-0.29
						7.6087	9.78261	7.6087	-31.5217
	Case 6											500mM20ul	500mM40ul	500mM140ul	500mM400ul
		channel 1	PPADS								PPADS	1.47651	7.2405	14.012	10.1077
			base1	4.77	base2	500mM20ul	500mM40ul	500mM140ul	500mM400ul		control	0.796248	2.75529	12.2471	17.7491
			after KCl	7.61	2.95	3.01	3.23	3.37	3.19
				2.84		0.06	0.28	0.42	0.24
						2.11268	9.85915	14.7887	8.4507		Mean	PPADS	control
											500mM20ul	1.47651	0.796248
		channel 2	PPADS								500mM40ul	7.2405	2.75529
			base1	4.85	base2	500mM20ul	500mM40ul	500mM140ul	500mM400ul		500mM140ul	14.012	12.2471
			after KCl	9.61	2.75	2.79	2.97	3.38	3.31		500mM400ul	10.1077	17.7491
				4.76		0.04	0.22	0.63	0.56
						0.840336	4.62185	13.2353	11.7647
		channel 3	control
			base1	4.87	base2	500mM20ul	500mM40ul	500mM140ul	500mM400ul
			after KCl	7.02	3.58	3.57	3.61	3.62	3.6
				2.15		-0.01	0.03	0.04	0.02
						-0.465116	1.39535	1.86047	0.930233
		channel 4	control
			base1	5.07	base2	500mM20ul	500mM40ul	500mM140ul	500mM400ul
			after KCl	7.5	5.3	5.35	5.4	5.85	6.14
				2.43		0.05	0.1	0.55	0.84
						2.05761	4.11523	22.6337	34.5679
	Case 7											500mM20ul	500mM40ul	500mM140ul	500mM400ul
		channel 1	PPADS								PPADS	0	3.59343	5.85216	10.2669
			base1	4.73	base2	500mM20ul	500mM40ul	500mM140ul	500mM400ul		control	1.53257	6.89655	16.8582	16.4751
			after KCl	14.47	3.49	3.49	3.84	4.06	4.49
				9.74		0	0.35	0.57	1
						0	3.59343	5.85216	10.2669		Mean	PPADS	control
											500mM20ul	0	1.53257
		channel 1	PPADS								500mM40ul	3.59343	6.89655
			base1	4.73	base2	500mM20ul	500mM40ul	500mM140ul	500mM400ul		500mM140ul	5.85216	16.8582
			after KCl	14.47	3.49	3.49	3.84	4.06	4.49		500mM400ul	10.2669	16.4751
				9.74		0	0.35	0.57	1
						0	3.59343	5.85216	10.2669
		channel 4	control
			base1	4.99	base2	500mM20ul	500mM40ul	500mM140ul	500mM400ul
			after KCl	7.6	4.75	4.79	4.93	5.19	5.18
				2.61		0.04	0.18	0.44	0.43
						1.53257	6.89655	16.8582	16.4751
		channel 4	control
			base1	4.99	base2	500mM20ul	500mM40ul	500mM140ul	500mM400ul
			after KCl	7.6	4.75	4.79	4.93	5.19	5.18
				2.61		0.04	0.18	0.44	0.43
						1.53257	6.89655	16.8582	16.4751

## Sheet: EFS PPADS 50µM
	control	EFS (Hz)	#1	#2	#3	#4	#5	#6	#7		mean	SD
		2	0	46.2943	2.03252	0.887535	11.0658	0.305344	2.78912		9.05352	16.8555
		4	13.4228	52.7269	4.06504	7.41177	6.0894	1.83206	9.05647		13.5149	17.6807
		8	30.8725	82.0743	6.50407	31.6809	12.7134	7.32824	19.2523		27.2037	26.271
		16	75.8389	157.081	19.5122	102.582	28.4368	22.2901	80.1546		69.4136	50.5506
		32	148.322	214.901	68.2927	153.304	49.671	65.3435	180.03		125.695	64.422
	PPADS	EFS (Hz)	#1	#2	#3	#4	#5	#6	#7		mean	SD
	50 µM
		2	0.725	45.5322	3.05058	-0.232476	6.50916	1.12248	0.693693		8.20009	16.6157
		4	0	75.5228	7.84291	3.05611	9.86657	2.48177	2.0756		14.4065	27.1708
		8	2.899	123.096	25.8315	20.5137	18.0029	9.90812	13.8962		30.5924	41.459
		16	10.145	213.424	79.5674	86.4274	53.0099	30.5863	71.3078		77.7811	65.7449
		32	29.71	285.117	287.525	179.368	81.4499	77.1763	193.596		161.992	102.793
	RAW DATA
	Case 1												2HZ	4HZ	8HZ	16HZ	32HZ
		channel 2	PPADS									PPADS	0.724638	0	2.89855	10.1449	29.7101
			base1	4.66	base2	2HZ	4HZ	8HZ	16HZ	32HZ		control	0	13.4228	30.8725	75.8389	148.322
			after KCl	6.04	2.96	2.97	2.96	3	3.1	3.37
				1.38		0.01	0	0.04	0.14	0.41
						0.724638	0	2.89855	10.1449	29.7101		Mean	PPADS + wash	control
												2HZ	0.724638	0
		channel 2	PPADS									4HZ	0	13.4228		S
			base1	4.66	base2	2HZ	4HZ	8HZ	16HZ	32HZ		8HZ	2.89855	30.8725
			after KCl	6.04	2.96	2.97	2.96	3	3.1	3.37		16HZ	10.1449	75.8389
				1.38		0.01	0	0.04	0.14	0.41		32HZ	29.7101	148.322
						0.724638	0	2.89855	10.1449	29.7101
		channel 4	control
			base1	4.64	base2	2HZ	4HZ	8HZ	16HZ	32HZ
			after KCl	6.13	3.07	3.07	3.27	3.53	4.2	5.28
				1.49		0	0.2	0.46	1.13	2.21
						0	13.4228	30.8725	75.8389	148.322
		channel 4	control
			base1	4.64	base2	2HZ	4HZ	8HZ	16HZ	32HZ
			after KCl	6.13	3.07	3.07	3.27	3.53	4.2	5.28
				1.49		0	0.2	0.46	1.13	2.21
						0	13.4228	30.8725	75.8389	148.322
	Case 2												2HZ	4HZ	8HZ	16HZ	32HZ
		channel 1	PPADS									PPADS	45.5322	75.5228	123.096	213.424	285.117
			base1	4.6	base2	2HZ	4HZ	8HZ	16HZ	32HZ		control	46.2943	52.7269	82.0743	157.081	214.901
			after KCl	5.99	2.07	3.05	3.52	4.18	5.47	6.19
				1.39		0.98	1.45	2.11	3.4	4.12
						70.5036	104.317	151.799	244.604	296.403		Mean	PPADS	control
												2HZ	45.5322	46.2943
		channel 2	PPADS									4HZ	75.5228	52.7269		S
			base1	4.71	base2	2HZ	4HZ	8HZ	16HZ	32HZ		8HZ	123.096	82.0743
			after KCl	5.78	3.63	3.85	4.13	4.64	5.58	6.56		16HZ	213.424	157.081
				1.07		0.22	0.5	1.01	1.95	2.93		32HZ	285.117	214.901
						20.5607	46.729	94.3925	182.243	273.832
		channel 3	control
			base1	4.8	base2	2HZ	4HZ	8HZ	16HZ	32HZ
			after KCl	5.69	3.4	4.07	4.14	4.19	4.44	4.61
				0.89		0.67	0.74	0.79	1.04	1.21
						75.2809	83.1461	88.764	116.854	135.955
		channel 4	control
			base1	4.7	base2	2HZ	4HZ	8HZ	16HZ	32HZ
			after KCl	7.3	2.26	2.71	2.84	4.22	7.39	9.9
				2.6		0.45	0.58	1.96	5.13	7.64
						17.3077	22.3077	75.3846	197.308	293.846
	Case 3												2HZ	4HZ	8HZ	16HZ	32HZ
		channel 3	PPADS									PPADS	3.05058	7.84291	25.8315	79.5674	287.525
			base1	4.9	base2	2HZ	4HZ	8HZ	16HZ	32HZ		control	2.03252	4.06504	6.50407	19.5122	68.2927
			after KCl	8.03	4.08	4.15	4.45	5.44	8.32	15.94
				3.13		0.07	0.37	1.36	4.24	11.86
						2.23642	11.8211	43.4505	135.463	378.914		Mean	PPADS	control
												2HZ	3.05058	2.03252
		channel 4	PPADS									4HZ	7.84291	4.06504		S
			base1	4.7	base2	2HZ	4HZ	8HZ	16HZ	32HZ		8HZ	25.8315	6.50407
			after KCl	6.77	3.27	3.35	3.35	3.44	3.76	7.33		16HZ	79.5674	19.5122
				2.07		0.08	0.08	0.17	0.49	4.06		32HZ	287.525	68.2927
						3.86473	3.86473	8.21256	23.6715	196.135
		channel 1	control
			base1	4.9	base2	2HZ	4HZ	8HZ	16HZ	32HZ
			after KCl	7.36	3.42	3.47	3.52	3.58	3.9	5.1
				2.46		0.05	0.1	0.16	0.48	1.68
						2.03252	4.06504	6.50407	19.5122	68.2927
		channel 1	control
			base1	4.9	base2	2HZ	4HZ	8HZ	16HZ	32HZ
			after KCl	7.36	3.42	3.47	3.52	3.58	3.9	5.1
				2.46		0.05	0.1	0.16	0.48	1.68
						2.03252	4.06504	6.50407	19.5122	68.2927
	Case 4												2HZ	4HZ	8HZ	16HZ	32HZ
		channel 1	PPADS									PPADS	-0.232476	3.05611	20.5137	86.4274	179.368
			base1	4.61	base2	2HZ	4HZ	8HZ	16HZ	32HZ		control	0.887535	7.41177	31.6809	102.582	153.304
			after KCl	6.06	4.02	4.04	4.07	4.19	4.91	6.39
				1.45		0.02	0.05	0.17	0.89	2.37
						1.37931	3.44828	11.7241	61.3793	163.448		Mean	PPADS	control
												2HZ	-0.232476	0.887535
		channel 2	PPADS									4HZ	3.05611	7.41177		S
			base1	4.75	base2	2HZ	4HZ	8HZ	16HZ	32HZ		8HZ	20.5137	31.6809
			after KCl	9.63	3.25	3.16	3.38	4.68	8.69	12.78		16HZ	86.4274	102.582
				4.88		-0.09	0.13	1.43	5.44	9.53		32HZ	179.368	153.304
						-1.84426	2.66393	29.3033	111.475	195.287
		channel 3	control
			base1	4.81	base2	2HZ	4HZ	8HZ	16HZ	32HZ
			after KCl	12.28	3.6	3.67	4.29	6.33	9.39	12.44
				7.47		0.07	0.69	2.73	5.79	8.84
						0.937082	9.23695	36.5462	77.51	118.34
		channel 4	control
			base1	5.02	base2	2HZ	4HZ	8HZ	16HZ	32HZ
			after KCl	8.6	4.69	4.72	4.89	5.65	9.26	11.43
				3.58		0.03	0.2	0.96	4.57	6.74
						0.837989	5.58659	26.8156	127.654	188.268
	Case 5												2HZ	4HZ	8HZ	16HZ	32HZ
		channel 1	PPADS									PPADS	6.50916	9.86657	18.0029	53.0099	81.4499
			base1	5.03	base2	2HZ	4HZ	8HZ	16HZ	32HZ		control	11.0658	6.0894	12.7134	28.4368	49.671
			after KCl	18.55	2.32	3.16	3.25	4.53	10.06	15.45
				13.52		0.84	0.93	2.21	7.74	13.13
						6.21302	6.8787	16.3462	57.2485	97.1154		Mean	PPADS	control
												2HZ	6.50916	11.0658
		channel 2	PPADS									4HZ	9.86657	6.0894		S
			base1	5	base2	2HZ	4HZ	8HZ	16HZ	32HZ		8HZ	18.0029	12.7134
			after KCl	10.29	1.99	2.35	2.67	3.03	4.57	5.47		16HZ	53.0099	28.4368
				5.29		0.36	0.68	1.04	2.58	3.48		32HZ	81.4499	49.671
						6.80529	12.8544	19.6597	48.7713	65.7845
		channel 3	control
			base1	4.52	base2	2HZ	4HZ	8HZ	16HZ	32HZ
			after KCl	9.74	3.13	4.25	3.67	4.16	4.95	5.62
				5.22		1.12	0.54	1.03	1.82	2.49
						21.4559	10.3448	19.7318	34.8659	47.7011
		channel 4	control
			base1	4.82	base2	2HZ	4HZ	8HZ	16HZ	32HZ
			after KCl	25.54	2.54	2.68	2.92	3.72	7.1	13.24
				20.72		0.14	0.38	1.18	4.56	10.7
						0.675676	1.83398	5.69498	22.0077	51.6409
	Case 6
		channel 1	PPADS
			base1	4.93	base2	2HZ	4HZ	8HZ	16HZ	32HZ
			after KCl	8.84	4.14	4.19	4.29	4.77	5.94	8.45			2HZ	4HZ	8HZ	16HZ	32HZ
				3.91		0.05	0.15	0.63	1.8	4.31		PPADS	1.12248	2.48177	9.90812	30.5863	77.1763
						1.27877	3.83632	16.1125	46.0358	110.23		control	0.305344	1.83206	7.32824	22.2901	65.3435
		channel 2	PPADS
			base1	4.86	base2	2HZ	4HZ	8HZ	16HZ	32HZ		Mean	PPADS	control
			after KCl	11.07	3.4	3.46	3.47	3.63	4.34	6.14		2HZ	1.12248	0.305344
				6.21		0.06	0.07	0.23	0.94	2.74		4HZ	2.48177	1.83206		S
						0.966184	1.12721	3.7037	15.1369	44.1224		8HZ	9.90812	7.32824
												16HZ	30.5863	22.2901
		channel 3	control									32HZ	77.1763	65.3435
			base1	4.71	base2	2HZ	4HZ	8HZ	16HZ	32HZ
			after KCl	11.26	2.53	2.55	2.65	3.01	3.99	6.81
				6.55		0.02	0.12	0.48	1.46	4.28
						0.305344	1.83206	7.32824	22.2901	65.3435
		channel 3	control
			base1	4.71	base2	2HZ	4HZ	8HZ	16HZ	32HZ
			after KCl	11.26	2.53	2.55	2.65	3.01	3.99	6.81
				6.55		0.02	0.12	0.48	1.46	4.28
						0.305344	1.83206	7.32824	22.2901	65.3435
	Case 7
		channel 1	PPADS
			base1	4.77	base2	2HZ	4HZ	8HZ	16HZ	32HZ
			after KCl	48.7	2.32	2.35	2.35	3.05	6.83	26.33			2HZ	4HZ	8HZ	16HZ	32HZ
				43.93		0.03	0.03	0.73	4.51	24.01		PPADS	0.693693	2.0756	13.8962	71.3078	193.596
						0.0682905	0.0682905	1.66173	10.2663	54.6551		control	2.78912	9.05647	19.2523	80.1546	180.03
		channel 2	PPADS
			base1	4.95	base2	2HZ	4HZ	8HZ	16HZ	32HZ		Mean	PPADS	control
			after KCl	20.87	4.22	4.43	4.87	8.38	25.29	57.16		2HZ	0.693693	2.78912
				15.92		0.21	0.65	4.16	21.07	52.94		4HZ	2.0756	9.05647		S
						1.3191	4.08291	26.1307	132.349	332.538		8HZ	13.8962	19.2523
												16HZ	71.3078	80.1546
		channel 3	control									32HZ	193.596	180.03
			base1	4.64	base2	2HZ	4HZ	8HZ	16HZ	32HZ
			after KCl	28.55	2.87	2.92	3.51	6.46	27.56	61.52
				23.91		0.05	0.64	3.59	24.69	58.65
						0.209118	2.6767	15.0146	103.262	245.295
		channel 4	control
			base1	4.77	base2	2HZ	4HZ	8HZ	16HZ	32HZ
			after KCl	6.26	3.67	3.75	3.9	4.02	4.52	5.38
				1.49		0.08	0.23	0.35	0.85	1.71
						5.36913	15.4362	23.4899	57.047	114.765

## Sheet: EFS NF100µM
	control	EFS (Hz)	#1	#2	#3	#4	#5	#6	#7	#8				mean	SD
		2	1.37741	0.729647	1.29909	29.7297	5.30158	30.0234	5.97015	35.0321				13.6829	15.0362
		4	3.85675	2.71639	2.53665	42.3423	9.74676	46.2127	14.1791	46.1538				20.9681	20.2348
		8	18.595	16.547	7.39125	54.955	21.9862	61.9287	32.0896	66.5385				35.0039	22.8902
		16	113.499	53.5694	29.2597	73.8739	62.2855	93.1736	27.6119	108.397				70.2088	33.1752
		32	228.926	93.4214	67.4374	118.018	183.892	106.791	73.8806	148.814				127.648	56.1681
	NF023	EFS (Hz)	#1	#2	#3	#4	#5	#6	#7	#8				mean	SD
	100 µM
		2	0.544007	2.56593	3.3583	16.7539	4.08864	3.77358	10.8808	34.375				9.54253	11.3475
		4	0.491573	4.6928	5.94739	15.1832	5.73118	24.5283	16.5803	57.8125				16.3709	18.5001
		8	9.07491	11.2594	10.7721	28.2723	7.83945	35.8491	25.9067	168.75				37.2155	54.1676
		16	41.9064	33.9133	27.1383	59.6859	19.9928	171.698	35.7513	206.25				74.542	72.1608
		32	176.559	85.5072	65.2261	89.5288	46.846	211.321	51.8135	182.813				113.702	65.7765
	RAW DATA
	Case 1												2HZ	4HZ	8HZ	16HZ	32HZ
		channel 1	NF023									NF023	0.544007	0.491573	9.07491	41.9064	176.559
			base1	4.88	base2	2HZ	4HZ	8HZ	16HZ	32HZ		control	1.37741	3.85675	18.595	113.499	228.926
			after KCl	6.38	4.44	4.45	4.44	4.51	5.2	7.59
				1.5		0.01	0	0.07	0.76	3.15
						0.666667	0	4.66667	50.6667	210		Mean	NF + wash	control
												2HZ	0.544007	1.37741
		channel 2	NF023									4HZ	0.491573	3.85675		S
			base1	4.99	base2	2HZ	4HZ	8HZ	16HZ	32HZ		8HZ	9.07491	18.595
			after KCl	12.11	2.89	2.92	2.96	3.85	5.25	13.08		16HZ	41.9064	113.499
				7.12		0.03	0.07	0.96	2.36	10.19		32HZ	176.559	228.926
						0.421348	0.983146	13.4831	33.1461	143.118
		channel4	control
			base1	5	base2	2HZ	4HZ	8HZ	16HZ	32HZ
			after KCl	12.26	3.99	4.09	4.27	5.34	12.23	20.61
				7.26		0.1	0.28	1.35	8.24	16.62
						1.37741	3.85675	18.595	113.499	228.926
		channel 4	control
			base1	5	base2	2HZ	4HZ	8HZ	16HZ	32HZ
			after KCl	12.26	3.99	4.09	4.27	5.34	12.23	20.61
				7.26		0.1	0.28	1.35	8.24	16.62
						1.37741	3.85675	18.595	113.499	228.926
	Case 2												2HZ	4HZ	8HZ	16HZ	32HZ
		channel 1	NF023									NF023	2.56593	4.6928	11.2594	33.9133	85.5072
			base1	4.82	base2	2HZ	4HZ	8HZ	16HZ	32HZ		control	0.729647	2.71639	16.547	53.5694	93.4214
			after KCl	14.7	1.81	2.05	2.27	2.9	5.93	14.1
				9.88		0.24	0.46	1.09	4.12	12.29
						2.42915	4.65587	11.0324	41.7004	124.393		Mean	NF023	control
												2HZ	2.56593	0.729647
		channel 2	NF023									4HZ	4.6928	2.71639		S
			base1	5.05	base2	2HZ	4HZ	8HZ	16HZ	32HZ		8HZ	11.2594	16.547
			after KCl	9.49	3.66	3.78	3.87	4.17	4.82	5.73		16HZ	33.9133	53.5694
				4.44		0.12	0.21	0.51	1.16	2.07		32HZ	85.5072	93.4214
						2.7027	4.72973	11.4865	26.1261	46.6216
		channel 3	control
			base1	4.73	base2	2HZ	4HZ	8HZ	16HZ	32HZ
			after KCl	40.68	1.12	1.38	1.75	8.67	26.33	39.22
				35.95		0.26	0.63	7.55	25.21	38.1
						0.723227	1.75243	21.0014	70.1252	105.981
		channel 4	control
			base1	4.55	base2	2HZ	4HZ	8HZ	16HZ	32HZ
			after KCl	14.06	1.57	1.64	1.92	2.72	5.09	9.26
				9.51		0.07	0.35	1.15	3.52	7.69
						0.736067	3.68034	12.0925	37.0137	80.8623
	Case 3												2HZ	4HZ	8HZ	16HZ	32HZ
		channel 3	NF023									NF023	3.3583	5.94739	10.7721	27.1383	65.2261
			base1	4.88	base2	2HZ	4HZ	8HZ	16HZ	32HZ		control	1.29909	2.53665	7.39125	29.2597	67.4374
			after KCl	10.89	3.98	3.99	4.1	4.33	4.95	6.65
				6.01		0.01	0.12	0.35	0.97	2.67
						0.166389	1.99667	5.82363	16.1398	44.426		Mean	NF023	control
												2HZ	3.3583	1.29909
		channel 4	NF023									4HZ	5.94739	2.53665		S
			base1	5.42	base2	2HZ	4HZ	8HZ	16HZ	32HZ		8HZ	10.7721	7.39125
			after KCl	12.29	3.57	4.02	4.25	4.65	6.19	9.48		16HZ	27.1383	29.2597
				6.87		0.45	0.68	1.08	2.62	5.91		32HZ	65.2261	67.4374
						6.55022	9.89811	15.7205	38.1368	86.0262
		channel 1	control
			base1	4.37	base2	2HZ	4HZ	8HZ	16HZ	32HZ
			after KCl	10.14	2.88	2.96	3	3.26	4.41	6.27
				5.77		0.08	0.12	0.38	1.53	3.39
						1.38648	2.07972	6.58579	26.5165	58.7522
		channel 2	control
			base1	4.37	base2	2HZ	4HZ	8HZ	16HZ	32HZ
			after KCl	32.43	2.06	2.4	2.9	4.36	11.04	23.42
				28.06		0.34	0.84	2.3	8.98	21.36
						1.21169	2.99359	8.19672	32.0029	76.1226
	Case 4												2HZ	4HZ	8HZ	16HZ	32HZ
		channel 2	NF023									NF023	16.7539	15.1832	28.2723	59.6859	89.5288
			base1	4.36	base2	2HZ	4HZ	8HZ	16HZ	32HZ		control	29.7297	42.3423	54.955	73.8739	118.018
			after KCl	6.27	2.57	2.89	2.86	3.11	3.71	4.28
				1.91		0.32	0.29	0.54	1.14	1.71
						16.7539	15.1832	28.2723	59.6859	89.5288		Mean	NF023	control
												2HZ	16.7539	29.7297
		channel 2	NF023									4HZ	15.1832	42.3423		S
			base1	4.36	base2	2HZ	4HZ	8HZ	16HZ	32HZ		8HZ	28.2723	54.955
			after KCl	6.27	2.57	2.89	2.86	3.11	3.71	4.28		16HZ	59.6859	73.8739
				1.91		0.32	0.29	0.54	1.14	1.71		32HZ	89.5288	118.018
						16.7539	15.1832	28.2723	59.6859	89.5288
		channel 3	control
			base1	3.88	base2	2HZ	4HZ	8HZ	16HZ	32HZ
			after KCl	4.99	1.92	2.25	2.39	2.53	2.74	3.23
				1.11		0.33	0.47	0.61	0.82	1.31
						29.7297	42.3423	54.955	73.8739	118.018
		channel 3	control
			base1	3.88	base2	2HZ	4HZ	8HZ	16HZ	32HZ
			after KCl	4.99	1.92	2.25	2.39	2.53	2.74	3.23
				1.11		0.33	0.47	0.61	0.82	1.31
						29.7297	42.3423	54.955	73.8739	118.018
	Case 5												2HZ	4HZ	8HZ	16HZ	32HZ
		channel 2	NF023									NF023	4.08864	5.73118	7.83945	19.9928	46.846
			base1	4.28	base2	2HZ	4HZ	8HZ	16HZ	32HZ		control	5.30158	9.74676	21.9862	62.2855	183.892
			after KCl	8.72	2.62	2.88	3.01	3.11	3.88	5.44
				4.44		0.26	0.39	0.49	1.26	2.82
						5.85586	8.78378	11.036	28.3784	63.5135		Mean	NF023	control
												2HZ	4.08864	5.30158
		channel 4	NF023									4HZ	5.73118	9.74676		S
			base1	4.33	base2	2HZ	4HZ	8HZ	16HZ	32HZ		8HZ	7.83945	21.9862
			after KCl	9.93	2.72	2.85	2.87	2.98	3.37	4.41		16HZ	19.9928	62.2855
				5.6		0.13	0.15	0.26	0.65	1.69		32HZ	46.846	183.892
						2.32143	2.67857	4.64286	11.6071	30.1786
		channel 1	control
			base1	4.25	base2	2HZ	4HZ	8HZ	16HZ	32HZ
			after KCl	9.74	1.89	2.35	2.66	3.49	5.9	9.29
				5.49		0.46	0.77	1.6	4.01	7.4
						8.37887	14.0255	29.1439	73.0419	134.791
		channe 3	control
			base1	4.91	base2	2HZ	4HZ	8HZ	16HZ	32HZ
			after KCl	15.7	2.67	2.91	3.26	4.27	8.23	27.81
				10.79		0.24	0.59	1.6	5.56	25.14
						2.22428	5.46803	14.8285	51.5292	232.994
	Case 6												2HZ	4HZ	8HZ	16HZ	32HZ
		channel 1	NF023									NF023	3.77358	24.5283	35.8491	171.698	211.321
			base1	5.05	base2	2HZ	4HZ	8HZ	16HZ	32HZ		control	30.0234	46.2127	61.9287	93.1736	106.791
			after KCl	5.58	4.12	4.14	4.25	4.31	5.03	5.24
				0.53		0.02	0.13	0.19	0.91	1.12
						3.77358	24.5283	35.8491	171.698	211.321		Mean	NF023	control
												2HZ	3.77358	30.0234
		channel 1	NF023									4HZ	24.5283	46.2127		S
			base1	5.05	base2	2HZ	4HZ	8HZ	16HZ	32HZ		8HZ	35.8491	61.9287
			after KCl	5.58	4.12	4.14	4.25	4.31	5.03	5.24		16HZ	171.698	93.1736
				0.53		0.02	0.13	0.19	0.91	1.12		32HZ	211.321	106.791
						3.77358	24.5283	35.8491	171.698	211.321
		channel 2	control
			base1	4.85	base2	2HZ	4HZ	8HZ	16HZ	32HZ
			after KCl	5.44	4.31	4.53	4.66	4.76	4.97	5.09
				0.59		0.22	0.35	0.45	0.66	0.78
						37.2881	59.322	76.2712	111.864	132.203
		channel 4	control
			base1	5.08	base2	2HZ	4HZ	8HZ	16HZ	32HZ
			after KCl	6.53	4.17	4.5	4.65	4.86	5.25	5.35
				1.45		0.33	0.48	0.69	1.08	1.18
						22.7586	33.1034	47.5862	74.4828	81.3793
	Case 7												2HZ	4HZ	8HZ	16HZ	32HZ
		channel 4	NF023									NF023	10.8808	16.5803	25.9067	35.7513	51.8135
			base1	4.65	base2	2HZ	4HZ	8HZ	16HZ	32HZ		control	5.97015	14.1791	32.0896	27.6119	73.8806
			after KCl	6.58	4.3	4.51	4.62	4.8	4.99	5.3
				1.93		0.21	0.32	0.5	0.69	1
						10.8808	16.5803	25.9067	35.7513	51.8135		Mean	NF023	control
												2HZ	10.8808	5.97015
		channel 4	NF023									4HZ	16.5803	14.1791		S
			base1	4.65	base2	2HZ	4HZ	8HZ	16HZ	32HZ		8HZ	25.9067	32.0896
			after KCl	6.58	4.3	4.51	4.62	4.8	4.99	5.3		16HZ	35.7513	27.6119
				1.93		0.21	0.32	0.5	0.69	1		32HZ	51.8135	73.8806
						10.8808	16.5803	25.9067	35.7513	51.8135
		channel 2	control
			base1	4.66	base2	2HZ	4HZ	8HZ	16HZ	32HZ
			after KCl	6	3.68	3.76	3.87	4.11	4.05	4.67
				1.34		0.08	0.19	0.43	0.37	0.99
						5.97015	14.1791	32.0896	27.6119	73.8806
		channel 2	control
			base1	4.66	base2	2HZ	4HZ	8HZ	16HZ	32HZ
			after KCl	6	3.68	3.76	3.87	4.11	4.05	4.67
				1.34		0.08	0.19	0.43	0.37	0.99
						5.97015	14.1791	32.0896	27.6119	73.8806
	Case 8												2HZ	4HZ	8HZ	16HZ	32HZ
		channel 2	NF023									NF023	34.375	57.8125	168.75	206.25	182.813
			base1	5.29	base2	2HZ	4HZ	8HZ	16HZ	32HZ		control	35.0321	46.1538	66.5385	108.397	148.814
			after KCl	5.93	3.88	4.1	4.25	4.96	5.2	5.05
				0.64		0.22	0.37	1.08	1.32	1.17
						34.375	57.8125	168.75	206.25	182.813		Mean	NF023	control
												2HZ	34.375	35.0321
		channel 2	NF023									4HZ	57.8125	46.1538		S
			base1	5.29	base2	2HZ	4HZ	8HZ	16HZ	32HZ		8HZ	168.75	66.5385
			after KCl	5.93	3.88	4.1	4.25	4.96	5.2	5.05		16HZ	206.25	108.397
				0.64		0.22	0.37	1.08	1.32	1.17		32HZ	182.813	148.814
						34.375	57.8125	168.75	206.25	182.813
		channel 3	control
			base1	5.15	base2	2HZ	4HZ	8HZ	16HZ	32HZ
			after KCl	5.55	3.96	4.23	4.28	4.28	4.38	4.45
				0.4		0.27	0.32	0.32	0.42	0.49
						67.5	80	80	105	122.5
		channel 4	control
			base1	5.04	base2	2HZ	4HZ	8HZ	16HZ	32HZ
			after KCl	8.94	3.72	3.82	4.2	5.79	8.08	10.55
				3.9		0.1	0.48	2.07	4.36	6.83
						2.5641	12.3077	53.0769	111.795	175.128

## Sheet: 2mthio-ATP PPADS
	control	2-methylthio-ATP (µM)	#1	#2	#3	#4	#5			mean	SD
		0.1	7.5955	-0.194553	0.378832	12.3021	0.148696			4.04611	5.64316
		0.3	3.50524	0.389105	0.201581	0	0.0395881			0.827103	1.50498
		1	2.45365	-0.389105	-0.0870444	0	0.101779			0.415856	1.1538
		3	4.71308	-1.75097	-0.754502	-0.121803	-0.191092			0.378942	2.50907
		10	9.62761	-2.52918	-0.552921	0.121803	-0.133422			1.30678	4.76675
		30	2.80412	-1.36187	-0.95213	-0.852619	-0.535401			-0.179579	1.69386
	PPADS	2-methylthio-ATP (µM)	#1	#2	#3	#4	#5			mean	SD
	50 µM
		0.1	1.96319	-0.361011	-0.363093	0.181818	1.85562			0.655304	1.16678
		0.3	1.96319	-0.601685	-0.344828	0.363636	1.99542			0.675148	1.24196
		1	2.45399	-0.842359	-0.31254	1.63636	2.23691			1.03447	1.51328
		3	2.82209	-1.08303	-0.831903	1.27273	0.571937			0.550363	1.60169
		10	2.69939	-0.962696	-0.482832	1.27273	0.44484			0.594285	1.4576
		30	1.84049	-1.20337	-0.733381	1.27273	-1.28368			-0.0214427	1.46959
	RAW DATA
	Case 1													0.1mM10ul	0.1mM20ul	1mM7ul	1mM20ul	10mM7ul	10mM20ul
		channel 4	PPADS										PPADS	1.96319	1.96319	2.45399	2.82209	2.69939	1.84049
			base1	4.81	base2	0.1mM10ul	0.1mM20ul	1mM7ul	1mM20ul	10mM7ul	10mM20ul		control	7.5955	3.50524	2.45365	4.71308	9.62761	2.80412
			after KCl	12.96	3.09	3.25	3.25	3.29	3.32	3.31	3.24
				8.15		0.16	0.16	0.2	0.23	0.22	0.15
						1.96319	1.96319	2.45399	2.82209	2.69939	1.84049		Mean	PPADS	control
													0.1mM10ul	1.96319	7.5955
		channel 4	PPADS										0.1mM20ul	1.96319	3.50524
			base1	4.81	base2	0.1mM10ul	0.1mM20ul	1mM7ul	1mM20ul	10mM7ul	10mM20ul		1mM7ul	2.45399	2.45365
			after KCl	12.96	3.09	3.25	3.25	3.29	3.32	3.31	3.24		1mM20ul	2.82209	4.71308
				8.15		0.16	0.16	0.2	0.23	0.22	0.15		10mM7ul	2.69939	9.62761
						1.96319	1.96319	2.45399	2.82209	2.69939	1.84049		10mM20ul	1.84049	2.80412
		channel 1	control
			base1	5.2	base2	0.1mM10ul	0.1mM20ul	1mM7ul	1mM20ul	10mM7ul	10mM20ul
			after KCl	9.26	3.77	3.88	3.84	3.85	3.95	3.89	3.95
				4.06		0.11	0.07	0.08	0.18	0.12	0.18
						2.70936	1.72414	1.97044	4.4335	2.95567	4.4335
		channel 2	control
			base1	4.83	base2	0.1mM10ul	0.1mM20ul	1mM7ul	1mM20ul	10mM7ul	10mM20ul
			after KCl	11.64	2.08	2.93	2.44	2.28	2.42	3.19	2.16
				6.81		0.85	0.36	0.2	0.34	1.11	0.08
						12.4816	5.28634	2.93686	4.99266	16.2996	1.17474
	Case 2													0.1mM10ul	0.1mM20ul	1mM7ul	1mM20ul	10mM7ul	10mM20ul
		channel 1	PPADS										PPADS	-0.361011	-0.601685	-0.842359	-1.08303	-0.962696	-1.20337
			base1	5.06	base2	0.1mM10ul	0.1mM20ul	1mM7ul	1mM20ul	10mM7ul	10mM20ul		control	-0.194553	0.389105	-0.389105	-1.75097	-2.52918	-1.36187
			after KCl	13.37	4.02	3.99	3.97	3.95	3.93	3.94	3.92
				8.31		-0.03	-0.05	-0.07	-0.09	-0.08	-0.1
						-0.361011	-0.601685	-0.842359	-1.08303	-0.962696	-1.20337		Mean	PPADS	control
													0.1mM10ul	-0.361011	-0.194553
		channel 1	PPADS										0.1mM20ul	-0.601685	0.389105
			base1	5.06	base2	0.1mM10ul	0.1mM20ul	1mM7ul	1mM20ul	10mM7ul	10mM20ul		1mM7ul	-0.842359	-0.389105
			after KCl	13.37	4.02	3.99	3.97	3.95	3.93	3.94	3.92		1mM20ul	-1.08303	-1.75097
				8.31		-0.03	-0.05	-0.07	-0.09	-0.08	-0.1		10mM7ul	-0.962696	-2.52918
						-0.361011	-0.601685	-0.842359	-1.08303	-0.962696	-1.20337		10mM20ul	-1.20337	-1.36187
		channel 4	control
			base1	5.21	base2	0.1mM10ul	0.1mM20ul	1mM7ul	1mM20ul	10mM7ul	10mM20ul
			after KCl	10.35	4.73	4.72	4.75	4.71	4.64	4.6	4.66
				5.14		-0.01	0.02	-0.02	-0.09	-0.13	-0.07
						-0.194553	0.389105	-0.389105	-1.75097	-2.52918	-1.36187
		channel 4	control
			base1	5.21	base2	0.1mM10ul	0.1mM20ul	1mM7ul	1mM20ul	10mM7ul	10mM20ul
			after KCl	10.35	4.73	4.72	4.75	4.71	4.64	4.6	4.66
				5.14		-0.01	0.02	-0.02	-0.09	-0.13	-0.07
						-0.194553	0.389105	-0.389105	-1.75097	-2.52918	-1.36187
	Case 3													0.1mM10ul	0.1mM20ul	1mM7ul	1mM20ul	10mM7ul	10mM20ul
		channel 3	PPADS										PPADS	-0.363093	-0.344828	-0.31254	-0.831903	-0.482832	-0.733381
			base1	4.95	base2	0.1mM10ul	0.1mM20ul	1mM7ul	1mM20ul	10mM7ul	10mM20ul		control	0.378832	0.201581	-0.0870444	-0.754502	-0.552921	-0.95213
			after KCl	15.1	3.26	3.17	3.19	3.24	3.14	3.2	3.16
				10.15		-0.09	-0.07	-0.02	-0.12	-0.06	-0.1
						-0.8867	-0.689655	-0.197044	-1.18227	-0.591133	-0.985222		Mean	PPADS	control
													0.1mM10ul	-0.363093	0.378832
		channel 4	PPADS										0.1mM20ul	-0.344828	0.201581
			base1	2.08	base2	0.1mM10ul	0.1mM20ul	1mM7ul	1mM20ul	10mM7ul	10mM20ul		1mM7ul	-0.31254	-0.0870444
			after KCl	20.77	4.23	4.26	4.23	4.15	4.14	4.16	4.14		1mM20ul	-0.831903	-0.754502
				18.69		0.03	0	-0.08	-0.09	-0.07	-0.09		10mM7ul	-0.482832	-0.552921
						0.160514	0	-0.428036	-0.481541	-0.374532	-0.481541		10mM20ul	-0.733381	-0.95213
		channel 1	control
			base1	4.86	base2	0.1mM10ul	0.1mM20ul	1mM7ul	1mM20ul	10mM7ul	10mM20ul
			after KCl	27.63	3.93	3.89	3.87	3.86	3.89	3.83	3.8
				22.77		-0.04	-0.06	-0.07	-0.04	-0.1	-0.13
						-0.17567	-0.263505	-0.307422	-0.17567	-0.439174	-0.570927
		channel 2	control
			base1	4.98	base2	0.1mM10ul	0.1mM20ul	1mM7ul	1mM20ul	10mM7ul	10mM20ul
			after KCl	12.48	3.87	3.94	3.92	3.88	3.77	3.82	3.77
				7.5		0.07	0.05	0.01	-0.1	-0.05	-0.1
						0.933333	0.666667	0.133333	-1.33333	-0.666667	-1.33333
	Case 4													0.1mM10ul	0.1mM20ul	1mM7ul	1mM20ul	10mM7ul	10mM20ul
		channel 1	PPADS										PPADS	0.181818	0.363636	1.63636	1.27273	1.27273	1.27273
			base1	4.77	base2	0.1mM10ul	0.1mM20ul	1mM7ul	1mM20ul	10mM7ul	10mM20ul		control	12.3021	0	0	-0.121803	0.121803	-0.852619
			after KCl	10.27	3.31	3.32	3.33	3.4	3.38	3.38	3.38
				5.5		0.01	0.02	0.09	0.07	0.07	0.07
						0.181818	0.363636	1.63636	1.27273	1.27273	1.27273		Mean	PPADS	control
													0.1mM10ul	0.181818	12.3021
		channel 1	PPADS										0.1mM20ul	0.363636	0
			base1	4.77	base2	0.1mM10ul	0.1mM20ul	1mM7ul	1mM20ul	10mM7ul	10mM20ul		1mM7ul	1.63636	0
			after KCl	10.27	3.31	3.32	3.33	3.4	3.38	3.38	3.38		1mM20ul	1.27273	-0.121803
				5.5		0.01	0.02	0.09	0.07	0.07	0.07		10mM7ul	1.27273	0.121803
						0.181818	0.363636	1.63636	1.27273	1.27273	1.27273		10mM20ul	1.27273	-0.852619
		channel 4	control
			base1	4.71	base2	0.1mM10ul	0.1mM20ul	1mM7ul	1mM20ul	10mM7ul	10mM20ul
			after KCl	12.92	2.69	3.7	2.69	2.69	2.68	2.7	2.62
				8.21		1.01	0	0	-0.01	0.01	-0.07
						12.3021	0	0	-0.121803	0.121803	-0.852619
		channel 4	control
			base1	4.71	base2	0.1mM10ul	0.1mM20ul	1mM7ul	1mM20ul	10mM7ul	10mM20ul
			after KCl	12.92	2.69	3.7	2.69	2.69	2.68	2.7	2.62
				8.21		1.01	0	0	-0.01	0.01	-0.07
						12.3021	0	0	-0.121803	0.121803	-0.852619
	Case 5													0.1mM10ul	0.1mM20ul	1mM7ul	1mM20ul	10mM7ul	10mM20ul
		channel 1	PPADS										PPADS	1.85562	1.99542	2.23691	0.571937	0.44484	-1.28368
			base1	4.92	base2	0.1mM10ul	0.1mM20ul	1mM7ul	1mM20ul	10mM7ul	10mM20ul		control	0.148696	0.0395881	0.101779	-0.191092	-0.133422	-0.535401
			after KCl	24.59	2.31	2.55	2.43	2.84	2.43	2.52	2.19
				19.67		0.24	0.12	0.53	0.12	0.21	-0.12
						1.22013	0.610066	2.69446	0.610066	1.06762	-0.610066		Mean	PPADS	control
													0.1mM10ul	1.85562	0.148696
		channel 4	PPADS										0.1mM20ul	1.99542	0.0395881
			base1	4.82	base2	0.1mM10ul	0.1mM20ul	1mM7ul	1mM20ul	10mM7ul	10mM20ul		1mM7ul	2.23691	0.101779
			after KCl	10.44	1.86	2	2.05	1.96	1.89	1.85	1.75		1mM20ul	0.571937	-0.191092
				5.62		0.14	0.19	0.1	0.03	-0.01	-0.11		10mM7ul	0.44484	-0.133422
						2.4911	3.38078	1.77936	0.533808	-0.177936	-1.9573		10mM20ul	-1.28368	-0.535401
		channel 2	control
			base1	5.07	base2	0.1mM10ul	0.1mM20ul	1mM7ul	1mM20ul	10mM7ul	10mM20ul
			after KCl	20.06	2.7	2.71	2.66	2.67	2.66	2.66	2.6
				14.99		0.01	-0.04	-0.03	-0.04	-0.04	-0.1
						0.0667111	-0.266845	-0.200133	-0.266845	-0.266845	-0.667111
		channel 3	control
			base1	4.84	base2	0.1mM10ul	0.1mM20ul	1mM7ul	1mM20ul	10mM7ul	10mM20ul
			after KCl	22.18	2	2.04	2.06	2.07	1.98	2	1.93
				17.34		0.04	0.06	0.07	-0.02	0	-0.07
						0.230681	0.346021	0.403691	-0.11534	0	-0.403691

## Sheet: 2mthio-ATP NF
	control	2-methylthio-ATP (µM)	#1	#2	#3	#4	#5				mean	SD
		0.1	0.233286	3.46078	0.422749	0.0611995	0.0324083				0.842085	1.47219
		0.3	0.394562	4.90346	-0.354502	0.183599	0.528907				1.1312	2.13545
		1	0.662578	3.94622	-0.0431269	0.917993	-0.1723				1.06227	1.67659
		3	0.44917	0.485437	-0.820378	0.254384	0.0102585				0.0757742	0.535381
		10	1.23582	-2.09447	-0.509003	0.254384	-0.411165				-0.304887	1.21882
		30	1.34256	-1.04723	-0.908213	-0.197424	-0.638023				-0.289667	0.968314
	NF023	2-methylthio-ATP (µM)	#1	#2	#3	#4	#5				mean	SD
	100 µM
		0.1	0.399394	-0.666667	-0.347747	0.175439	-0.00917178				-0.0897507	0.422929
		0.3	0.300226	-0.666667	-0.153623	1.22807	0.162886				0.174178	0.696631
		1	0.483246	-1.33333	-0.162257	1.40351	0.100959				0.0984246	0.996146
		3	0.989932	0	-0.686735	2.63158	0.238605				0.634676	1.26685
		10	0.601345	-1.33333	-0.327434	4.03509	-0.220262				0.551081	2.0651
		30	0.989038	22.6667	-0.588213	4.03509	-0.511622				5.31819	9.87712
	RAW DATA
	Case 1													0.1mM10ul	0.1mM20ul	1mM7ul	1mM20ul	10mM7ul	10mM20ul
		channel 1	NF023										NF023	0.399394	0.300226	0.483246	0.989932	0.601345	0.989038
			base1	4.56	base2	0.1mM10ul	0.1mM20ul	1mM7ul	1mM20ul	10mM7ul	10mM20ul		control	0.233286	0.394562	0.662578	0.44917	1.23582	1.34256
			after KCl	25.89	3.2	3.28	3.31	3.37	3.55	3.33	3.64
				21.33		0.08	0.11	0.17	0.35	0.13	0.44
						0.375059	0.515706	0.797	1.64088	0.60947	2.06282		Mean	NF023	control
													0.1mM10ul	0.399394	0.233286
		channel 3	NF023										0.1mM20ul	0.300226	0.394562
			base1	4.77	base2	0.1mM10ul	0.1mM20ul	1mM7ul	1mM20ul	10mM7ul	10mM20ul		1mM7ul	0.483246	0.662578
			after KCl	16.57	2.71	2.76	2.72	2.73	2.75	2.78	2.7		1mM20ul	0.989932	0.44917
				11.8		0.05	0.01	0.02	0.04	0.07	-0.01		10mM7ul	0.601345	1.23582
						0.423729	0.0847458	0.169492	0.338983	0.59322	-0.0847458		10mM20ul	0.989038	1.34256
		channel 2	control
			base1	4.63	base2	0.1mM10ul	0.1mM20ul	1mM7ul	1mM20ul	10mM7ul	10mM20ul
			after KCl	21.42	2.65	2.77	2.72	2.81	2.78	2.94	3.08
				16.79		0.12	0.07	0.16	0.13	0.29	0.43
						0.714711	0.416915	0.952948	0.77427	1.72722	2.56105
		channel 4	control
			base1	4.72	base2	0.1mM10ul	0.1mM20ul	1mM7ul	1mM20ul	10mM7ul	10mM20ul
			after KCl	12.78	2.68	2.66	2.71	2.71	2.69	2.74	2.69
				8.06		-0.02	0.03	0.03	0.01	0.06	0.01
						-0.248139	0.372208	0.372208	0.124069	0.744417	0.124069
	Case 2													0.1mM10ul	0.1mM20ul	1mM7ul	1mM20ul	10mM7ul	10mM20ul
		channel 1	NF023										NF023	-0.666667	-0.666667	-1.33333	0	-1.33333	22.6667
			base1	4.85	base2	0.1mM10ul	0.1mM20ul	1mM7ul	1mM20ul	10mM7ul	10mM20ul		control	3.46078	4.90346	3.94622	0.485437	-2.09447	-1.04723
			after KCl	6.35	3.78	3.77	3.77	3.76	3.78	3.76	4.12
				1.5		-0.01	-0.01	-0.02	0	-0.02	0.34
						-0.666667	-0.666667	-1.33333	0	-1.33333	22.6667		Mean	NF023	control
													0.1mM10ul	-0.666667	3.46078
		channel 1	NF023										0.1mM20ul	-0.666667	4.90346
			base1	4.85	base2	0.1mM10ul	0.1mM20ul	1mM7ul	1mM20ul	10mM7ul	10mM20ul		1mM7ul	-1.33333	3.94622
			after KCl	6.35	3.78	3.77	3.77	3.76	3.78	3.76	4.12		1mM20ul	0	0.485437
				1.5		-0.01	-0.01	-0.02	0	-0.02	0.34		10mM7ul	-1.33333	-2.09447
						-0.666667	-0.666667	-1.33333	0	-1.33333	22.6667		10mM20ul	22.6667	-1.04723
		channel 2	control
			base1	4.96	base2	0.1mM10ul	0.1mM20ul	1mM7ul	1mM20ul	10mM7ul	10mM20ul
			after KCl	7.02	3.68	3.73	3.72	3.75	3.7	3.64	3.66
				2.06		0.05	0.04	0.07	0.02	-0.04	-0.02
						2.42718	1.94175	3.39806	0.970874	-1.94175	-0.970874
		channel 3	control
			base1	5.01	base2	0.1mM10ul	0.1mM20ul	1mM7ul	1mM20ul	10mM7ul	10mM20ul
			after KCl	5.9	3.89	3.93	3.96	3.93	3.89	3.87	3.88
				0.89		0.04	0.07	0.04	0	-0.02	-0.01
						4.49438	7.86517	4.49438	0	-2.24719	-1.1236
	Case 3													0.1mM10ul	0.1mM20ul	1mM7ul	1mM20ul	10mM7ul	10mM20ul
		channel 3	NF023										NF023	-0.347747	-0.153623	-0.162257	-0.686735	-0.327434	-0.588213
			base1	4.95	base2	0.1mM10ul	0.1mM20ul	1mM7ul	1mM20ul	10mM7ul	10mM20ul		control	0.422749	-0.354502	-0.0431269	-0.820378	-0.509003	-0.908213
			after KCl	15.1	3.26	3.17	3.19	3.24	3.14	3.2	3.16
				10.15		-0.09	-0.07	-0.02	-0.12	-0.06	-0.1
						-0.8867	-0.689655	-0.197044	-1.18227	-0.591133	-0.985222		Mean	NF023	control
													0.1mM10ul	-0.347747	0.422749
		channel 4	NF023										0.1mM20ul	-0.153623	-0.354502
			base1	5.08	base2	0.1mM10ul	0.1mM20ul	1mM7ul	1mM20ul	10mM7ul	10mM20ul		1mM7ul	-0.162257	-0.0431269
			after KCl	20.77	4.17	4.2	4.23	4.15	4.14	4.16	4.14		1mM20ul	-0.686735	-0.820378
				15.69		0.03	0.06	-0.02	-0.03	-0.01	-0.03		10mM7ul	-0.327434	-0.509003
						0.191205	0.382409	-0.12747	-0.191205	-0.0637349	-0.191205		10mM20ul	-0.588213	-0.908213
		channel 1	control
			base1	4.86	base2	0.1mM10ul	0.1mM20ul	1mM7ul	1mM20ul	10mM7ul	10mM20ul
			after KCl	27.63	3.91	3.89	3.87	3.86	3.84	3.83	3.8
				22.77		-0.02	-0.04	-0.05	-0.07	-0.08	-0.11
						-0.0878349	-0.17567	-0.219587	-0.307422	-0.351339	-0.483092
		channel 2	control
			base1	4.98	base2	0.1mM10ul	0.1mM20ul	1mM7ul	1mM20ul	10mM7ul	10mM20ul
			after KCl	12.48	3.87	3.94	3.83	3.88	3.77	3.82	3.77
				7.5		0.07	-0.04	0.01	-0.1	-0.05	-0.1
						0.933333	-0.533333	0.133333	-1.33333	-0.666667	-1.33333
	Case 4													0.1mM10ul	0.1mM20ul	1mM7ul	1mM20ul	10mM7ul	10mM20ul
		channel 2	NF023										NF023	0.175439	1.22807	1.40351	2.63158	4.03509	4.03509
			base1	5.53	base2	0.1mM10ul	0.1mM20ul	1mM7ul	1mM20ul	10mM7ul	10mM20ul		control	0.0611995	0.183599	0.917993	0.254384	0.254384	-0.197424
			after KCl	11.23	6.61	6.62	6.68	6.69	6.76	6.84	6.84
				5.7		0.01	0.07	0.08	0.15	0.23	0.23
						0.175439	1.22807	1.40351	2.63158	4.03509	4.03509		Mean	NF023	control
													0.1mM10ul	0.175439	0.0611995
		channel 2	NF023										0.1mM20ul	1.22807	0.183599
			base1	5.53	base2	0.1mM10ul	0.1mM20ul	1mM7ul	1mM20ul	10mM7ul	10mM20ul		1mM7ul	1.40351	0.917993
			after KCl	11.23	6.61	6.62	6.68	6.69	6.76	6.84	6.84		1mM20ul	2.63158	0.254384
				5.7		0.01	0.07	0.08	0.15	0.23	0.23		10mM7ul	4.03509	0.254384
						0.175439	1.22807	1.40351	2.63158	4.03509	4.03509		10mM20ul	4.03509	-0.197424
		channel 1	control
			base1	4.76	base2	0.1mM10ul	0.1mM20ul	1mM7ul	1mM20ul	10mM7ul	10mM20ul
			after KCl	8.08	2.83	2.83	2.83	2.83	2.79	2.79	2.76
				3.32		0	0	0	-0.04	-0.04	-0.07
						0	0	0	-1.20482	-1.20482	-2.10843
		channel 4	control
			base1	4.89	base2	0.1mM10ul	0.1mM20ul	1mM7ul	1mM20ul	10mM7ul	10mM20ul
			after KCl	13.06	2.67	2.68	2.7	2.82	2.81	2.81	2.81
				8.17		0.01	0.03	0.15	0.14	0.14	0.14
						0.122399	0.367197	1.83599	1.71359	1.71359	1.71359
	Case 5													0.1mM10ul	0.1mM20ul	1mM7ul	1mM20ul	10mM7ul	10mM20ul
		channel 2	NF023										NF023	-0.00917178	0.162886	0.100959	0.238605	-0.220262	-0.511622
			base1	4.76	base2	0.1mM10ul	0.1mM20ul	1mM7ul	1mM20ul	10mM7ul	10mM20ul		control	0.0324083	0.528907	-0.1723	0.0102585	-0.411165	-0.638023
			after KCl	19.29	3.05	3.04	3.09	3.05	3.09	3.03	2.96
				14.53		-0.01	0.04	0	0.04	-0.02	-0.09
						-0.0688231	0.275292	0	0.275292	-0.137646	-0.619408		Mean	NF023	control
													0.1mM10ul	-0.00917178	0.0324083
		channel 3	NF023										0.1mM20ul	0.162886	0.528907
			base1	4.9	base2	0.1mM10ul	0.1mM20ul	1mM7ul	1mM20ul	10mM7ul	10mM20ul		1mM7ul	0.100959	-0.1723
			after KCl	24.71	2.36	2.37	2.37	2.4	2.4	2.3	2.28		1mM20ul	0.238605	0.0102585
				19.81		0.01	0.01	0.04	0.04	-0.06	-0.08		10mM7ul	-0.220262	-0.411165
						0.0504796	0.0504796	0.201918	0.201918	-0.302877	-0.403836		10mM20ul	-0.511622	-0.638023
		channel 1	control
			base1	4.88	base2	0.1mM10ul	0.1mM20ul	1mM7ul	1mM20ul	10mM7ul	10mM20ul
			after KCl	31.52	2.01	2	2.21	2	2.07	1.9	1.97
				26.64		-0.01	0.2	-0.01	0.06	-0.11	-0.04
						-0.0375375	0.750751	-0.0375375	0.225225	-0.412913	-0.15015
		channel 4	control
			base1	4.97	base2	0.1mM10ul	0.1mM20ul	1mM7ul	1mM20ul	10mM7ul	10mM20ul
			after KCl	14.74	3.29	3.3	3.32	3.26	3.27	3.25	3.18
				9.77		0.01	0.03	-0.03	-0.02	-0.04	-0.11
						0.102354	0.307062	-0.307062	-0.204708	-0.409417	-1.1259

## Sheet: a,b-m-ATP PPADS
	control	a,b-methylene-ATP (µM)	#1	#2	#3	#4	#5			mean	SD
		0.1	1.28413	1.76768	0.293542	0.154083	0.197304			0.739348	0.739821
		0.3	1.72432	1.76768	0.684932	0.231125	0.460375			0.973685	0.72321
		1	4.21558	4.54545	16.9276	1.30971	0.559027			5.51147	6.61668
		3	4.98824	5.05051	2.44618	1.00154	0.986518			2.8946	2.02835
		10	3.60681	7.07071	4.99022	1.15562	1.31536			3.62774	2.50845
		30	3.70619	4.54545	3.5225	1.46379	1.44689			2.93697	1.40645
	checked
	right
	PPADS	a,b-methylene-ATP (µM)	#1	#2	#3	#4	#5			mean	SD
	50 µM
		0.1	0.371747	0.463679	4.5302	0.17301	-0.113895			1.08495	1.93864
		0.3	1.36045	0.15456	0.209732	0.11534	-0.113895			0.345237	0.580738
		1	0.892088	0.463679	0.503356	0.692042	0.170843			0.544401	0.269458
		3	0.51299	0	0.377517	0.634371	0			0.304976	0.292854
		10	0.574948	0.309119	0.587248	0.230681	0.0569476			0.351789	0.228397
		30	-1.41243	-0.15456	0.964765	0	0.170843			-0.0862762	0.857553
	RAW DATA
	Case 1													0.1mM10ul	0.1mM20ul	1mM7ul	1mM20ul	10mM7ul	10mM20ul
		channel 3	PPADS										PPADS	0.371747	1.36045	0.892088	0.51299	0.574948	-1.41243
			base1	4.89	base2	0.1mM10ul	0.1mM20ul	1mM7ul	1mM20ul	10mM7ul	10mM20ul		control	1.28413	1.72432	4.21558	4.98824	3.60681	3.70619
			after KCl	8.43	3.78	3.78	3.85	3.83	3.79	3.79	3.68
				3.54		0	0.07	0.05	0.01	0.01	-0.1
						0	1.9774	1.41243	0.282486	0.282486	-2.82486		Mean	PPADS	control
													0.1mM10ul	0.371747	1.28413
		channel 4	PPADS										0.1mM20ul	1.36045	1.72432
			base1	5.03	base2	0.1mM10ul	0.1mM20ul	1mM7ul	1mM20ul	10mM7ul	10mM20ul		1mM7ul	0.892088	4.21558
			after KCl	13.1	3.73	3.79	3.79	3.76	3.79	3.8	3.73		1mM20ul	0.51299	4.98824
				8.07		0.06	0.06	0.03	0.06	0.07	0		10mM7ul	0.574948	3.60681
						0.743494	0.743494	0.371747	0.743494	0.86741	0		10mM20ul	-1.41243	3.70619
		channel 1	control
			base1	4.88	base2	0.1mM10ul	0.1mM20ul	1mM7ul	1mM20ul	10mM7ul	10mM20ul
			after KCl	29.52	2.18	2.26	2.24	2.52	2.19	2.22	2.19
				24.64		0.08	0.06	0.34	0.01	0.04	0.01
						0.324675	0.243506	1.37987	0.0405844	0.162338	0.0405844
		channel 2	control
			base1	4.71	base2	0.1mM10ul	0.1mM20ul	1mM7ul	1mM20ul	10mM7ul	10mM20ul
			after KCl	7.83	3.41	3.48	3.51	3.63	3.72	3.63	3.64
				3.12		0.07	0.1	0.22	0.31	0.22	0.23
						2.24359	3.20513	7.05128	9.9359	7.05128	7.37179
	Case 2													0.1mM10ul	0.1mM20ul	1mM7ul	1mM20ul	10mM7ul	10mM20ul
		channel 2	PPADS										PPADS	0.463679	0.15456	0.463679	0	0.309119	-0.15456
			base1	5.05	base2	0.1mM10ul	0.1mM20ul	1mM7ul	1mM20ul	10mM7ul	10mM20ul		control	1.76768	1.76768	4.54545	5.05051	7.07071	4.54545
			after KCl	11.52	3.68	3.71	3.69	3.71	3.68	3.7	3.67
				6.47		0.03	0.01	0.03	0	0.02	-0.01
						0.463679	0.15456	0.463679	0	0.309119	-0.15456		Mean	PPADS	control
													0.1mM10ul	0.463679	1.76768
		channel 2	PPADS										0.1mM20ul	0.15456	1.76768
			base1	5.05	base2	0.1mM10ul	0.1mM20ul	1mM7ul	1mM20ul	10mM7ul	10mM20ul		1mM7ul	0.463679	4.54545
			after KCl	11.52	3.68	3.71	3.69	3.71	3.68	3.7	3.67		1mM20ul	0	5.05051
				6.47		0.03	0.01	0.03	0	0.02	-0.01		10mM7ul	0.309119	7.07071
						0.463679	0.15456	0.463679	0	0.309119	-0.15456		10mM20ul	-0.15456	4.54545
		channel 1	control
			base1	5.6	base2	0.1mM10ul	0.1mM20ul	1mM7ul	1mM20ul	10mM7ul	10mM20ul
			after KCl	9.56	4.73	4.8	4.8	4.91	4.93	5.01	4.91
				3.96		0.07	0.07	0.18	0.2	0.28	0.18
						1.76768	1.76768	4.54545	5.05051	7.07071	4.54545
		channel 1	control
			base1	5.6	base2	0.1mM10ul	0.1mM20ul	1mM7ul	1mM20ul	10mM7ul	10mM20ul
			after KCl	9.56	4.73	4.8	4.8	4.91	4.93	5.01	4.91
				3.96		0.07	0.07	0.18	0.2	0.28	0.18
						1.76768	1.76768	4.54545	5.05051	7.07071	4.54545
	Case 3													0.1mM10ul	0.1mM20ul	1mM7ul	1mM20ul	10mM7ul	10mM20ul
		channel 3	PPADS										PPADS	4.5302	0.209732	0.503356	0.377517	0.587248	0.964765
			base1	4.81	base2	0.1mM10ul	0.1mM20ul	1mM7ul	1mM20ul	10mM7ul	10mM20ul		control	0.293542	0.684932	16.9276	2.44618	4.99022	3.5225
			after KCl	28.65	2.54	3.62	2.59	2.66	2.63	2.68	2.77
				23.84		1.08	0.05	0.12	0.09	0.14	0.23
						4.5302	0.209732	0.503356	0.377517	0.587248	0.964765		Mean	PPADS	control
													0.1mM10ul	4.5302	0.293542
		channel 3	PPADS										0.1mM20ul	0.209732	0.684932
			base1	4.81	base2	0.1mM10ul	0.1mM20ul	1mM7ul	1mM20ul	10mM7ul	10mM20ul		1mM7ul	0.503356	16.9276
			after KCl	28.65	2.54	3.62	2.59	2.66	2.63	2.68	2.77		1mM20ul	0.377517	2.44618
				23.84		1.08	0.05	0.12	0.09	0.14	0.23		10mM7ul	0.587248	4.99022
						4.5302	0.209732	0.503356	0.377517	0.587248	0.964765		10mM20ul	0.964765	3.5225
		channel 4	control
			base1	4.83	base2	0.1mM10ul	0.1mM20ul	1mM7ul	1mM20ul	10mM7ul	10mM20ul
			after KCl	15.05	2	2.03	2.07	3.73	2.25	2.51	2.36
				10.22		0.03	0.07	1.73	0.25	0.51	0.36
						0.293542	0.684932	16.9276	2.44618	4.99022	3.5225
		channel 4	control
			base1	4.83	base2	0.1mM10ul	0.1mM20ul	1mM7ul	1mM20ul	10mM7ul	10mM20ul
			after KCl	15.05	2	2.03	2.07	3.73	2.25	2.51	2.36
				10.22		0.03	0.07	1.73	0.25	0.51	0.36
						0.293542	0.684932	16.9276	2.44618	4.99022	3.5225
	Case 4													0.1mM10ul	0.1mM20ul	1mM7ul	1mM20ul	10mM7ul	10mM20ul
		channel 1	PPADS										PPADS	0.17301	0.11534	0.692042	0.634371	0.230681	0
			base1	4.78	base2	0.1mM10ul	0.1mM20ul	1mM7ul	1mM20ul	10mM7ul	10mM20ul		control	0.154083	0.231125	1.30971	1.00154	1.15562	1.46379
			after KCl	22.12	2.1	2.13	2.12	2.22	2.21	2.14	2.1
				17.34		0.03	0.02	0.12	0.11	0.04	0
						0.17301	0.11534	0.692042	0.634371	0.230681	0		Mean	PPADS	control
													0.1mM10ul	0.17301	0.154083
		channel 3	PPADS										0.1mM20ul	0.11534	0.231125
			base1	4.78	base2	0.1mM10ul	0.1mM20ul	1mM7ul	1mM20ul	10mM7ul	10mM20ul		1mM7ul	0.692042	1.30971
			after KCl	22.12	2.1	2.13	2.12	2.22	2.21	2.14	2.1		1mM20ul	0.634371	1.00154
				17.34		0.03	0.02	0.12	0.11	0.04	0		10mM7ul	0.230681	1.15562
						0.17301	0.11534	0.692042	0.634371	0.230681	0		10mM20ul	0	1.46379
		channel 2	control
			base1	4.75	base2	0.1mM10ul	0.1mM20ul	1mM7ul	1mM20ul	10mM7ul	10mM20ul
			after KCl	17.73	2.16	2.18	2.19	2.33	2.29	2.31	2.35
				12.98		0.02	0.03	0.17	0.13	0.15	0.19
						0.154083	0.231125	1.30971	1.00154	1.15562	1.46379
		channel 4	control
			base1	4.75	base2	0.1mM10ul	0.1mM20ul	1mM7ul	1mM20ul	10mM7ul	10mM20ul
			after KCl	17.73	2.16	2.18	2.19	2.33	2.29	2.31	2.35
				12.98		0.02	0.03	0.17	0.13	0.15	0.19
						0.154083	0.231125	1.30971	1.00154	1.15562	1.46379
	Case 5													0.1mM10ul	0.1mM20ul	1mM7ul	1mM20ul	10mM7ul	10mM20ul
		channel 1	PPADS										PPADS	-0.113895	-0.113895	0.170843	0	0.0569476	0.170843
			base1	4.66	base2	0.1mM10ul	0.1mM20ul	1mM7ul	1mM20ul	10mM7ul	10mM20ul		control	0.197304	0.460375	0.559027	0.986518	1.31536	1.44689
			after KCl	22.22	2.6	2.58	2.58	2.63	2.6	2.61	2.63
				17.56		-0.02	-0.02	0.03	0	0.01	0.03
						-0.113895	-0.113895	0.170843	0	0.0569476	0.170843		Mean	PPADS	control
													0.1mM10ul	-0.113895	0.197304
		channel 1	PPADS										0.1mM20ul	-0.113895	0.460375
			base1	4.66	base2	0.1mM10ul	0.1mM20ul	1mM7ul	1mM20ul	10mM7ul	10mM20ul		1mM7ul	0.170843	0.559027
			after KCl	22.22	2.6	2.58	2.58	2.63	2.6	2.61	2.63		1mM20ul	0	0.986518
				17.56		-0.02	-0.02	0.03	0	0.01	0.03		10mM7ul	0.0569476	1.31536
						-0.113895	-0.113895	0.170843	0	0.0569476	0.170843		10mM20ul	0.170843	1.44689
		channel 4	control
			base1	4.77	base2	0.1mM10ul	0.1mM20ul	1mM7ul	1mM20ul	10mM7ul	10mM20ul
			after KCl	35.18	2.94	3	3.08	3.11	3.24	3.34	3.38
				30.41		0.06	0.14	0.17	0.3	0.4	0.44
						0.197304	0.460375	0.559027	0.986518	1.31536	1.44689
		channel 4	control
			base1	4.77	base2	0.1mM10ul	0.1mM20ul	1mM7ul	1mM20ul	10mM7ul	10mM20ul
			after KCl	35.18	2.94	3	3.08	3.11	3.24	3.34	3.38
				30.41		0.06	0.14	0.17	0.3	0.4	0.44
						0.197304	0.460375	0.559027	0.986518	1.31536	1.44689

## Sheet: b,g-m-ATP PPADS
	control	b,g-methylene-ATP (µM)	#1	#2	#3	#4	#5	#6	#7	#8	#9	#10		mean	SD
		0.1	1.89786	0.598802	0.250587	2.51057	0.131783	0.312303	0.128205	3.91645	1.17559	0.0618047		1.0984	1.29603
		0.3	1.54244	0.299401	2.18468	1.25264	0.78163	0.446534	-0.128205	1.04439	0.541781	0.247219		0.821251	0.694288
		1	0.0793651	-1.1976	1.59351	1.35835	0.572055	0.991443	-0.315745	0.78329	2.96103	0.679852		0.750555	1.12768
		3	0.198413	-2.09581	8.53934	1.24736	0.247801	1.19198	-0.547256	-0.261097	2.12281	0.123609		1.07671	2.86136
		10	0.995514	-3.71257	6.78523	0.803383	0.553612	1.2139	-0.60659	2.08877	1.67645	-0.123609		0.967408	2.61272
		30	1.73913	-4.79042	8.87216	2.95983	0.210914	1.47059	-0.365544	2.34987	3.57787	-0.309023		1.57154	3.48824
	PPADS	b,g-methylene-ATP (µM)	#1	#2	#3	#4	#5	#6	#7	#8	#9	#10		mean	SD
	50 µM
		0.1	0.200401	1.83908	-0.572112	1.94109	0.842373	0.225727	0.258862	0.556439	0.405336	0.0593472		0.575655	0.782357
		0.3	0.200401	2.29885	-0.157133	3.55047	0.783481	0.818078	0.578351	0	-0.319272	0.949555		0.870278	1.20198
		1	0	0	-0.559438	2.73598	0.71863	0.39791	1.07773	-0.63593	1.10935	0.296736		0.514097	0.984038
		3	0.300601	-0.45977	-0.376956	1.79387	0.836415	0.656604	0.471854	-0.556439	-0.0735713	-0.949555		0.164306	0.813902
		10	0	-2.06897	-2.77034	1.99606	1.2136	0.624478	0.240514	-0.158983	2.05976	-1.36499		-0.0228854	1.63252
		30	-0.1002	-1.37931	-2.18133	4.78892	1.4022	1.21683	0.917982	-0.158983	13.8821	-1.66172		1.67264	4.73069
		RAW DATA
		Case 1														0.1mM10ul	0.1mM20ul	1mM7ul	1mM20ul	10mM7ul	10mM20ul
			channel 2	PPADS											PPADS	0.200401	0.200401	0	0.300601	0	-0.1002
				base1	4.98	base2	0.1mM10ul	0.1mM20ul	1mM7ul	1mM20ul	10mM7ul	10mM20ul			control	1.89786	1.54244	0.0793651	0.198413	0.995514	1.73913
				after KCl	14.96	3.24	3.26	3.26	3.24	3.27	3.24	3.23
					9.98		0.02	0.02	0	0.03	0	-0.01
							0.200401	0.200401	0	0.300601	0	-0.1002			Mean	PPADS	control
															0.1mM10ul	0.200401	1.89786
			channel 2	PPADS											0.1mM20ul	0.200401	1.54244
				base1	4.98	base2	0.1mM10ul	0.1mM20ul	1mM7ul	1mM20ul	10mM7ul	10mM20ul			1mM7ul	0	0.0793651
				after KCl	14.96	3.24	3.26	3.26	3.24	3.27	3.24	3.23			1mM20ul	0.300601	0.198413
					9.98		0.02	0.02	0	0.03	0	-0.01			10mM7ul	0	0.995514
							0.200401	0.200401	0	0.300601	0	-0.1002			10mM20ul	-0.1002	1.73913
			channel 1	control
				base1	5.19	base2	0.1mM10ul	0.1mM20ul	1mM7ul	1mM20ul	10mM7ul	10mM20ul
				after KCl	6.34	4.47	4.51	4.5	4.47	4.47	4.45	4.51
					1.15		0.04	0.03	0	0	-0.02	0.04
							3.47826	2.6087	0	0	-1.73913	3.47826
			channel 4	control
				base1	4.73	base2	0.1mM10ul	0.1mM20ul	1mM7ul	1mM20ul	10mM7ul	10mM20ul
				after KCl	17.33	2.1	2.14	2.16	2.12	2.15	2.57	2.1
					12.6		0.04	0.06	0.02	0.05	0.47	0
							0.31746	0.47619	0.15873	0.396825	3.73016	0
		Case 2														0.1mM10ul	0.1mM20ul	1mM7ul	1mM20ul	10mM7ul	10mM20ul
			channel 2	PPADS											PPADS	1.83908	2.29885	0	-0.45977	-2.06897	-1.37931
				base1	5.05	base2	0.1mM10ul	0.1mM20ul	1mM7ul	1mM20ul	10mM7ul	10mM20ul			control	0.598802	0.299401	-1.1976	-2.09581	-3.71257	-4.79042
				after KCl	9.4	3.89	3.97	3.99	3.89	3.87	3.8	3.83
					4.35		0.08	0.1	0	-0.02	-0.09	-0.06
							1.83908	2.29885	0	-0.45977	-2.06897	-1.37931			Mean	PPADS	control
															0.1mM10ul	1.83908	0.598802
			channel 2	PPADS											0.1mM20ul	2.29885	0.299401
				base1	5.05	base2	0.1mM10ul	0.1mM20ul	1mM7ul	1mM20ul	10mM7ul	10mM20ul			1mM7ul	0	-1.1976
				after KCl	9.4	3.89	3.97	3.99	3.89	3.87	3.8	3.83			1mM20ul	-0.45977	-2.09581
					4.35		0.08	0.1	0	-0.02	-0.09	-0.06			10mM7ul	-2.06897	-3.71257
							1.83908	2.29885	0	-0.45977	-2.06897	-1.37931			10mM20ul	-1.37931	-4.79042
			channel 1	control
				base1	4.86	base2	0.1mM10ul	0.1mM20ul	1mM7ul	1mM20ul	10mM7ul	10mM20ul
				after KCl	8.2	3.16	3.18	3.17	3.12	3.09	3.036	3
					3.34		0.02	0.01	-0.04	-0.07	-0.124	-0.16
							0.598802	0.299401	-1.1976	-2.09581	-3.71257	-4.79042
			channel 1	control
				base1	4.86	base2	0.1mM10ul	0.1mM20ul	1mM7ul	1mM20ul	10mM7ul	10mM20ul
				after KCl	8.2	3.16	3.18	3.17	3.12	3.09	3.036	3
					3.34		0.02	0.01	-0.04	-0.07	-0.124	-0.16
							0.598802	0.299401	-1.1976	-2.09581	-3.71257	-4.79042
		Case 3
			channel 1	PPADS											PPADS	0.1mM10ul	0.1mM20ul	1mM7ul	1mM20ul	10mM7ul	10mM20ul
				base1	5.21	base2	0.1mM10ul	0.1mM20ul	1mM7ul	1mM20ul	10mM7ul	10mM20ul			control	-0.572112	-0.157133	-0.559438	-0.376956	-2.77034	-2.18133
				after KCl	7.95	5.14	5.08	5.07	5.05	5.06	4.98	5				0.250587	2.18468	1.59351	8.53934	6.78523	8.87216
					2.74		-0.06	-0.07	-0.09	-0.08	-0.16	-0.14
							-2.18978	-2.55474	-3.28467	-2.91971	-5.83942	-5.10949			Mean
															0.1mM10ul	PPADS	control
			channel 2	PPADS											0.1mM20ul	-0.572112	0.250587
				base1	5.19	base2	0.1mM10ul	0.1mM20ul	1mM7ul	1mM20ul	10mM7ul	10mM20ul			1mM7ul	-0.157133	2.18468
				after KCl	18.58	4.5	4.64	4.8	4.79	4.79	4.54	4.6			1mM20ul	-0.559438	1.59351
					13.39		0.14	0.3	0.29	0.29	0.04	0.1			10mM7ul	-0.376956	8.53934
							1.04556	2.24048	2.1658	2.1658	0.29873	0.746826			10mM20ul	-2.77034	6.78523
																-2.18133	8.87216
			channel 3	control
				base1	4.92	base2	0.1mM10ul	0.1mM20ul	1mM7ul	1mM20ul	10mM7ul	10mM20ul
				after KCl	7.89	3.88	3.89	4	3.96	4.27	4.2	4.28
					2.97		0.01	0.12	0.08	0.39	0.32	0.4
							0.3367	4.0404	2.6936	13.1313	10.7744	13.468
			channel 4	control
				base1	4.93	base2	0.1mM10ul	0.1mM20ul	1mM7ul	1mM20ul	10mM7ul	10mM20ul
				after KCl	17.09	2.93	2.95	2.97	2.99	3.41	3.27	3.45
					12.16		0.02	0.04	0.06	0.48	0.34	0.52
							0.164474	0.328947	0.493421	3.94737	2.79605	4.27632
		Case 4
			channel 3	PPADS											PPADS	0.1mM10ul	0.1mM20ul	1mM7ul	1mM20ul	10mM7ul	10mM20ul
				base1	4.94	base2	0.1mM10ul	0.1mM20ul	1mM7ul	1mM20ul	10mM7ul	10mM20ul			control	1.94109	3.55047	2.73598	1.79387	1.99606	4.78892
				after KCl	10.36	3.86	3.93	3.95	3.96	3.9	3.95	4				2.51057	1.25264	1.35835	1.24736	0.803383	2.95983
					5.42		0.07	0.09	0.1	0.04	0.09	0.14
							1.29151	1.66052	1.84502	0.738007	1.66052	2.58303			Mean
															0.1mM10ul	PPADS	control
			channel 4	PPADS											0.1mM20ul	1.94109	2.51057
				base1	5.2	base2	0.1mM10ul	0.1mM20ul	1mM7ul	1mM20ul	10mM7ul	10mM20ul			1mM7ul	3.55047	1.25264
				after KCl	9.06	3.9	4	4.11	4.04	4.01	3.99	4.17			1mM20ul	2.73598	1.35835
					3.86		0.1	0.21	0.14	0.11	0.09	0.27			10mM7ul	1.79387	1.24736
							2.59067	5.44041	3.62694	2.84974	2.33161	6.99482			10mM20ul	1.99606	0.803383
																4.78892	2.95983
			channel 1	control
				base1	5.09	base2	0.1mM10ul	0.1mM20ul	1mM7ul	1mM20ul	10mM7ul	10mM20ul
				after KCl	7.29	4.2	4.29	4.25	4.27	4.26	4.22	4.32
					2.2		0.09	0.05	0.07	0.06	0.02	0.12
							4.09091	2.27273	3.18182	2.72727	0.909091	5.45455
			channel 2	control
				base1	4.82	base2	0.1mM10ul	0.1mM20ul	1mM7ul	1mM20ul	10mM7ul	10mM20ul
				after KCl	9.12	3.77	3.81	3.78	3.75	3.76	3.8	3.79
					4.3		0.04	0.01	-0.02	-0.01	0.03	0.02
							0.930233	0.232558	-0.465116	-0.232558	0.697674	0.465116
		Case 5
			channel 1	PPADS											PPADS	0.1mM10ul	0.1mM20ul	1mM7ul	1mM20ul	10mM7ul	10mM20ul
				base1	4.84	base2	0.1mM10ul	0.1mM20ul	1mM7ul	1mM20ul	10mM7ul	10mM20ul			control	0.842373	0.783481	0.71863	0.836415	1.2136	1.4022
				after KCl	20.26	3.31	3.37	3.37	3.35	3.35	3.43	3.47				0.131783	0.78163	0.572055	0.247801	0.553612	0.210914
					15.42		0.06	0.06	0.04	0.04	0.12	0.16
							0.389105	0.389105	0.259403	0.259403	0.77821	1.03761			Mean
															0.1mM10ul	PPADS	control
			channel 2	PPADS											0.1mM20ul	0.842373	0.131783
				base1	4.63	base2	0.1mM10ul	0.1mM20ul	1mM7ul	1mM20ul	10mM7ul	10mM20ul			1mM7ul	0.783481	0.78163
				after KCl	13.12	2.25	2.36	2.35	2.35	2.37	2.39	2.4			1mM20ul	0.71863	0.572055
					8.49		0.11	0.1	0.1	0.12	0.14	0.15			10mM7ul	0.836415	0.247801
							1.29564	1.17786	1.17786	1.41343	1.649	1.76678			10mM20ul	1.2136	0.553612
																1.4022	0.210914
			channel 3	control
				base1	4.78	base2	0.1mM10ul	0.1mM20ul	1mM7ul	1mM20ul	10mM7ul	10mM20ul
				after KCl	17.86	3.13	3.15	3.32	3.27	3.19	3.27	3.19
					13.08		0.02	0.19	0.14	0.06	0.14	0.06
							0.152905	1.4526	1.07034	0.458716	1.07034	0.458716
			channel 4	control
				base1	4.75	base2	0.1mM10ul	0.1mM20ul	1mM7ul	1mM20ul	10mM7ul	10mM20ul
				after KCl	31.86	2.37	2.4	2.4	2.39	2.38	2.38	2.36
					27.11		0.03	0.03	0.02	0.01	0.01	-0.01
							0.11066	0.11066	0.0737735	0.0368868	0.0368868	-0.0368868
		Case 6
			channel 1	PPADS											PPADS	0.1mM10ul	0.1mM20ul	1mM7ul	1mM20ul	10mM7ul	10mM20ul
				base1	4.7	base2	0.1mM10ul	0.1mM20ul	1mM7ul	1mM20ul	10mM7ul	10mM20ul			control	0.225727	0.818078	0.39791	0.656604	0.624478	1.21683
				after KCl	8.27	3.11	3.12	3.16	3.13	3.15	3.15	3.19				0.312303	0.446534	0.991443	1.19198	1.2139	1.47059
					3.57		0.01	0.05	0.02	0.04	0.04	0.08
							0.280112	1.40056	0.560224	1.12045	1.12045	2.2409			Mean
															0.1mM10ul	PPADS	control
			channel 2	PPADS											0.1mM20ul	0.225727	0.312303
				base1	4.27	base2	0.1mM10ul	0.1mM20ul	1mM7ul	1mM20ul	10mM7ul	10mM20ul			1mM7ul	0.818078	0.446534
				after KCl	50.96	1.78	1.86	1.89	1.89	1.87	1.84	1.87			1mM20ul	0.39791	0.991443
					46.69		0.08	0.11	0.11	0.09	0.06	0.09			10mM7ul	0.656604	1.19198
							0.171343	0.235596	0.235596	0.192761	0.128507	0.192761			10mM20ul	0.624478	1.2139
																1.21683	1.47059
			channel 3	control
				base1	4.76	base2	0.1mM10ul	0.1mM20ul	1mM7ul	1mM20ul	10mM7ul	10mM20ul
				after KCl	49.28	1.2	1.24	1.3	1.19	1.19	1.15	1.2
					44.52		0.04	0.1	-0.01	-0.01	-0.05	0
							0.0898473	0.224618	-0.0224618	-0.0224618	-0.112309	0
			channel 4	control
				base1	4.8	base2	0.1mM10ul	0.1mM20ul	1mM7ul	1mM20ul	10mM7ul	10mM20ul
				after KCl	12.28	4.05	4.09	4.1	4.2	4.23	4.24	4.27
					7.48		0.04	0.05	0.15	0.18	0.19	0.22
							0.534759	0.668449	2.00535	2.40642	2.54011	2.94118
		Case 7
			channel 1	PPADS											PPADS	0.1mM10ul	0.1mM20ul	1mM7ul	1mM20ul	10mM7ul	10mM20ul
				base1	4.66	base2	0.1mM10ul	0.1mM20ul	1mM7ul	1mM20ul	10mM7ul	10mM20ul			control	0.258862	0.578351	1.07773	0.471854	0.240514	0.917982
				after KCl	14.05	2.51	2.5	2.56	2.56	2.54	2.52	2.53				0.128205	-0.128205	-0.315745	-0.547256	-0.60659	-0.365544
					9.39		-0.01	0.05	0.05	0.03	0.01	0.02
							-0.106496	0.532481	0.532481	0.319489	0.106496	0.212993			Mean
															0.1mM10ul	PPADS	control
			channel 2	PPADS											0.1mM20ul	0.258862	0.128205
				base1	4.93	base2	0.1mM10ul	0.1mM20ul	1mM7ul	1mM20ul	10mM7ul	10mM20ul			1mM7ul	0.578351	-0.128205
				after KCl	12.94	3.74	3.79	3.79	3.87	3.79	3.77	3.87			1mM20ul	1.07773	-0.315745
					8.01		0.05	0.05	0.13	0.05	0.03	0.13			10mM7ul	0.471854	-0.547256
							0.62422	0.62422	1.62297	0.62422	0.374532	1.62297			10mM20ul	0.240514	-0.60659
																0.917982	-0.365544
			channel 3	control
				base1	4.79	base2	0.1mM10ul	0.1mM20ul	1mM7ul	1mM20ul	10mM7ul	10mM20ul
				after KCl	8.69	3.48	3.49	3.47	3.45	3.44	3.43	3.43
					3.9		0.01	-0.01	-0.03	-0.04	-0.05	-0.05
							0.25641	-0.25641	-0.769231	-1.02564	-1.28205	-1.28205
			channel 4	control
				base1	4.96	base2	0.1mM10ul	0.1mM20ul	1mM7ul	1mM20ul	10mM7ul	10mM20ul
				after KCl	19.48	3.17	3.17	3.17	3.19	3.16	3.18	3.25
					14.52		0	0	0.02	-0.01	0.01	0.08
							0	0	0.137741	-0.0688705	0.0688705	0.550964
		Case 8
			channel 3	PPADS											PPADS	0.1mM10ul	0.1mM20ul	1mM7ul	1mM20ul	10mM7ul	10mM20ul
				base1	5.12	base2	0.1mM10ul	0.1mM20ul	1mM7ul	1mM20ul	10mM7ul	10mM20ul			control	0.556439	0	-0.63593	-0.556439	-0.158983	-0.158983
				after KCl	17.7	3.29	3.36	3.29	3.21	3.22	3.27	3.27				3.91645	1.04439	0.78329	-0.261097	2.08877	2.34987
					12.58		0.07	0	-0.08	-0.07	-0.02	-0.02
							0.556439	0	-0.63593	-0.556439	-0.158983	-0.158983			Mean
															0.1mM10ul	PPADS	control
			channel 3	PPADS											0.1mM20ul	0.556439	3.91645
				base1	5.12	base2	0.1mM10ul	0.1mM20ul	1mM7ul	1mM20ul	10mM7ul	10mM20ul			1mM7ul	0	1.04439
				after KCl	17.7	3.29	3.36	3.29	3.21	3.22	3.27	3.27			1mM20ul	-0.63593	0.78329
					12.58		0.07	0	-0.08	-0.07	-0.02	-0.02			10mM7ul	-0.556439	-0.261097
							0.556439	0	-0.63593	-0.556439	-0.158983	-0.158983			10mM20ul	-0.158983	2.08877
																-0.158983	2.34987
			channel 1	control
				base1	5.32	base2	0.1mM10ul	0.1mM20ul	1mM7ul	1mM20ul	10mM7ul	10mM20ul
				after KCl	9.15	4.12	4.27	4.16	4.15	4.11	4.2	4.21
					3.83		0.15	0.04	0.03	-0.01	0.08	0.09
							3.91645	1.04439	0.78329	-0.261097	2.08877	2.34987
			channel 1	control
				base1	5.32	base2	0.1mM10ul	0.1mM20ul	1mM7ul	1mM20ul	10mM7ul	10mM20ul
				after KCl	9.15	4.12	4.27	4.16	4.15	4.11	4.2	4.21
					3.83		0.15	0.04	0.03	-0.01	0.08	0.09
							3.91645	1.04439	0.78329	-0.261097	2.08877	2.34987
		Case 9
			channel 3	PPADS											PPADS	0.1mM10ul	0.1mM20ul	1mM7ul	1mM20ul	10mM7ul	10mM20ul
				base1	5.13	base2	0.1mM10ul	0.1mM20ul	1mM7ul	1mM20ul	10mM7ul	10mM20ul			control	0.405336	-0.319272	1.10935	-0.0735713	2.05976	13.8821
				after KCl	9.2	2.3	2.31	2.32	2.26	2.34	2.46	3.43				1.17559	0.541781	2.96103	2.12281	1.67645	3.57787
					4.07		0.01	0.02	-0.04	0.04	0.16	1.13
							0.2457	0.4914	-0.982801	0.982801	3.9312	27.7641			Mean
															0.1mM10ul	PPADS	control
			channel 4	PPADS											0.1mM20ul	0.405336	1.17559
				base1	5.03	base2	0.1mM10ul	0.1mM20ul	1mM7ul	1mM20ul	10mM7ul	10mM20ul			1mM7ul	-0.319272	0.541781
				after KCl	10.34	3.01	3.04	2.95	3.18	2.95	3.02	3.01			1mM20ul	1.10935	2.96103
					5.31		0.03	-0.06	0.17	-0.06	0.01	0			10mM7ul	-0.0735713	2.12281
							0.564972	-1.12994	3.20151	-1.12994	0.188324	0			10mM20ul	2.05976	1.67645
																13.8821	3.57787
			channel 1	control
				base1	4.88	base2	0.1mM10ul	0.1mM20ul	1mM7ul	1mM20ul	10mM7ul	10mM20ul
				after KCl	9.94	3.77	3.86	3.82	4.06	3.98	3.93	4.05
					5.06		0.09	0.05	0.29	0.21	0.16	0.28
							1.77866	0.988142	5.73123	4.1502	3.16206	5.5336
			channel 2	control
				base1	4.78	base2	0.1mM10ul	0.1mM20ul	1mM7ul	1mM20ul	10mM7ul	10mM20ul
				after KCl	15.26	0.34	0.4	0.35	0.36	0.35	0.36	0.51
					10.48		0.06	0.01	0.02	0.01	0.02	0.17
							0.572519	0.0954198	0.19084	0.0954198	0.19084	1.62214
		Case 10
			channel 3	PPADS											PPADS	0.1mM10ul	0.1mM20ul	1mM7ul	1mM20ul	10mM7ul	10mM20ul
				base1	5.03	base2	0.1mM10ul	0.1mM20ul	1mM7ul	1mM20ul	10mM7ul	10mM20ul			control	0.0593472	0.949555	0.296736	-0.949555	-1.36499	-1.66172
				after KCl	21.88	5.47	5.48	5.63	5.52	5.31	5.24	5.19				0.0618047	0.247219	0.679852	0.123609	-0.123609	-0.309023
					16.85		0.01	0.16	0.05	-0.16	-0.23	-0.28
							0.0593472	0.949555	0.296736	-0.949555	-1.36499	-1.66172			Mean
															0.1mM10ul	PPADS	control
			channel 3	PPADS											0.1mM20ul	0.0593472	0.0618047
				base1	5.03	base2	0.1mM10ul	0.1mM20ul	1mM7ul	1mM20ul	10mM7ul	10mM20ul			1mM7ul	0.949555	0.247219
				after KCl	21.88	5.47	5.48	5.63	5.52	5.31	5.24	5.19			1mM20ul	0.296736	0.679852
					16.85		0.01	0.16	0.05	-0.16	-0.23	-0.28			10mM7ul	-0.949555	0.123609
							0.0593472	0.949555	0.296736	-0.949555	-1.36499	-1.66172			10mM20ul	-1.36499	-0.123609
																-1.66172	-0.309023
			channel 4	control
				base1	4.86	base2	0.1mM10ul	0.1mM20ul	1mM7ul	1mM20ul	10mM7ul	10mM20ul
				after KCl	21.04	2.21	2.22	2.25	2.32	2.23	2.19	2.16
					16.18		0.01	0.04	0.11	0.02	-0.02	-0.05
							0.0618047	0.247219	0.679852	0.123609	-0.123609	-0.309023
			channel 4	control
				base1	4.86	base2	0.1mM10ul	0.1mM20ul	1mM7ul	1mM20ul	10mM7ul	10mM20ul
				after KCl	21.04	2.21	2.22	2.25	2.32	2.23	2.19	2.16
					16.18		0.01	0.04	0.11	0.02	-0.02	-0.05
							0.0618047	0.247219	0.679852	0.123609	-0.123609	-0.309023

[truncated: 7 more sheets: a,b-m-ATP NF, b,g-m-ATP NF, ATPgS PPADS, ATPgS NF, EFS ATP, EFS Tam, EFS TTX]
