# Supplementary material for: Purinergic smooth muscle contractions in the human prostate: estimation of relevance and characterization of different agonists
Source: Naunyn Schmiedebergs Arch Pharmacol. 2021 Jan 11;394(6):1113–31. doi: 10.1007/s00210-020-02044-4 (PMC8208936; doi:10.1007/s00210-020-02044-4)
Supplement: Supplementary file 4 — (XLSX 29 kb) [file 210_2020_2044_MOESM4_ESM.xlsx]

## Sheet: HCl
	Organ:	Human prostate
	Project:	HCL
	HCL amount: 70.8 µL of 2 mM HCl
2020-11-06	Case 1										HCL 2M 70.4UL	KCL 2M 400ul					Case	HCL	KCL
		channel 1	HCL							Mean	0.996261	88.2643					1	0.996261	88.2643
			base1	4.069	base2	HCL 2M 70.4UL	base3	KCL 2M 400ul									2	2.93679	107.446
			after KCl	5.48	3.653	3.683	3.146	4.415									3	7.95285	136.556
				1.411		0.03		1.269									4	5.52937	111.433
						2.12615		89.9362									5	1.35644	118.99
																	Mean	3.75434	112.538
		channel 2	HCL
			base1	4.221	base2	HCL 2M 70.4UL	base2	KCL 2M 400ul
			after KCl	6.466	3.463	3.46	2.61	4.554
				2.245		-0.003		1.944
						-0.13363		86.5924
2020-11-06	Case 2										HCL 2M 70.4UL	KCL 2M 400ul
		channel 1	HCL							Mean	2.93679	107.446
			base1	3.32	base2	HCL 2M 70.4UL	base3	KCL 2M 400ul
			after KCl	7.328	3.584	3.585	2.192	5.657
				4.008		0.001		3.465
						0.0249501		86.4521
		channel 2	HCL
			base1	3.449	base2	HCL 2M 70.4UL	base2	KCL 2M 400ul
			after KCl	4.321	2.343	2.394	2.166	3.286
				0.872		0.051		1.12
						5.84862		128.44
2020-11-06	Case 3										HCL 2M 70.4UL	KCL 2M 400ul
		channel 1	HCL							Mean	7.95285	136.556
			base1	4.435	base2	HCL 2M 70.4UL	base3	KCL 2M 400ul
			after KCl	6.549	3.75	4.01	3.717	6.469
				2.114		0.26		2.752
						12.299		130.18
		channel 2	HCL
			base1	4.181	base2	HCL 2M 70.4UL	base2	KCL 2M 400ul
			after KCl	7.619	2.851	2.975	3.003	7.917
				3.438		0.124		4.914
						3.60675		142.932
2020-11-06	Case 4										HCL 2M 70.4UL	KCL 2M 400ul
		channel 1	HCL							Mean	5.52937	111.433
			base1	4.358	base2	HCL 2M 70.4UL	base3	KCL 2M 400ul
			after KCl	5.889	3.053	3.125	3.271	4.419
				1.531		0.072		1.148
						4.70281		74.9837
		channel 2	HCL
			base1	4.515	base2	HCL 2M 70.4UL	base2	KCL 2M 400ul
			after KCl	5.223	3.446	3.491	3.376	4.423
				0.708		0.045		1.047
						6.35593		147.881
2020-11-06	Case 5										HCL 2M 70.4UL	KCL 2M 400ul
		channel 1	HCL							Mean	1.35644	118.99
			base1	4.137	base2	HCL 2M 70.4UL	base3	KCL 2M 400ul
			after KCl	8.118	2.646	2.7	2.873	7.61
				3.981		0.054		4.737
						1.35644		118.99
		channel 2	HCL
			base1	4.137	base2	HCL 2M 70.4UL	base2	KCL 2M 400ul
			after KCl	8.118	2.646	2.7	2.873	7.61
				3.981		0.054		4.737
						1.35644		118.99

## Sheet: NaCl
	Organ:	Human prostate
	Project:	NaCl
	NaCl final concentration: plus 60mM
2020-11-06	Case 1										NACL 1M 600UL	KCL 2M 400ul					Case	NaCl	KCl
		channel 1	NACL							Mean	0.846283	146.796					1	0.846283	146.796
			base1	4.558	base2	NACL 1M 600UL	base3	KCL 2M 400ul									2	2.70642	174.683
			after KCl	12.832	4.226	4.287	4.097	14.87									3	4.03638	146.213
				8.274		0.061		10.773									4	1.17538	88.4735
						0.737249		130.203									5	-0.0700283	91.7786
																	Mean	1.73889	129.589
		channel 2	NACL
			base1	3.351	base2	NACL 1M 600UL	base3	KCL 2M 400ul
			after KCl	6.596	1.969	2	2.305	7.607
				3.245		0.031		5.302
						0.955316		163.39
2020-11-06	Case 2										NACL 1M 600UL	KCL 2M 400ul
		channel 1	NACL							Mean	2.70642	174.683
			base1	3.297	base2	NACL 1M 600UL	base3	KCL 2M 400ul
			after KCl	11.613	1.612	1.785	1.945	17.261
				8.316		0.173		15.316
						2.08033		184.175
		channel 2	NACL
			base1	3.579	base2	NACL 1M 600UL	base3	KCL 2M 400ul
			after KCl	7.69	1.857	1.994	2.675	9.466
				4.111		0.137		6.791
						3.33252		165.191
2020-11-06	Case 3										NACL 1M 600UL	KCL 2M 400ul
		channel 1	NACL							Mean	4.03638	146.213
			base1	3.134	base2	NACL 1M 600UL	base3	KCL 2M 400ul
			after KCl	7.806	1.497	1.655	2.117	10.448
				4.672		0.158		8.331
						3.38185		178.318
		channel 2	NACL
			base1	4.357	base2	NACL 1M 600UL	base3	KCL 2M 400ul
			after KCl	7.107	3.678	3.807	3.965	7.103
				2.75		0.129		3.138
						4.69091		114.109
2020-11-05	Case 4										NACL 1M 600UL	KCL 2M 400ul
		channel 1	NACL							Mean	1.17538	88.4735
			base1	3.846	base2	NACL 1M 600UL	base3	KCL 2M 400ul
			after KCl	9.984	2.622	2.714	2.707	8.054
				6.138		0.092		5.347
						1.49886		87.1131
		channel 2	NACL
			base1	3.667	base2	NACL 1M 600UL	base3	KCL 2M 400ul
			after KCl	10.71	2.722	2.782	2.884	9.211
				7.043		0.06		6.327
						0.85191		89.8339
2020-11-05	Case 5										NACL 1M 600UL	KCL 2M 400ul			-0.0700283
		channel 1	NACL							Mean	-0.0700283	91.7786
			base1	2.982	base2	NACL 1M 600UL	base3	KCL 2M 400ul
			after KCl	24.885	1.527	1.57	1.902	22.477
				21.903		0.043		20.575
						0.19632		93.9369
		channel 2	NACL
			base1	3.174	base2	NACL 1M 600UL	base3	KCL 2M 400ul
			after KCl	15.66	1.348	1.306	1.32	12.51
				12.486		-0.042		11.19
						-0.336377		89.6204

## Sheet: Na2SO4
	Organ:	Human prostate
	Project:	NA2SO4
	NA2SO4 final concentration: 30mM
2020-11-06	Case 1										NA2SO4 1M 300ul	KCL 2M 400ul					Case	Na2SO4	KCl
		channel 1	NA2SO4							Mean	4.12272	124.832					1	4.12272	124.832
			base1	3.715	base2	NA2SO4 1M 300ul	base3	KCL 2M 400ul									2	7.30584	108.159
			after KCl	5.801	3.338	3.424	3.268	5.872									3	0.0620677	120.066
				2.086		0.086		2.604									4	8.04697	110.308
						4.12272		124.832									5	3.90597	137.739
																	Mean	4.68871	120.221
		channel 2	NA2SO4
			base1	3.715	base2	NA2SO4 1M 300ul	base3	KCL 2M 400ul
			after KCl	5.801	3.338	3.424	3.268	5.872
				2.086		0.086		2.604
						4.12272		124.832
2020-11-06	Case 2										NA2SO4 1M 300ul	KCL 2M 400ul
		channel 1	NA2SO4							Mean	7.30584	108.159
			base1	2.689	base2	NA2SO4 1M 300ul	base3	KCL 2M 400ul
			after KCl	5.686	2.225	2.515	2.069	5.425
				2.997		0.29		3.356
						9.67634		111.979
		channel 2	NA2SO4
			base1	4.341	base2	NA2SO4 1M 300ul	base3	KCL 2M 400ul
			after KCl	10.217	3.058	3.348	3.126	9.257
				5.876		0.29		6.131
						4.93533		104.34
2020-11-06	Case 3										NA2SO4 1M 300ul	KCL 2M 400ul
		channel 1	NA2SO4							Mean	0.0620677	120.066
			base1	3.401	base2	NA2SO4 1M 300ul	base3	KCL 2M 400ul
			after KCl	14.679	3.219	3.226	2.687	16.228
				11.278		0.007		13.541
						0.0620677		120.066
		channel 2	NA2SO4
			base1	3.401	base2	NA2SO4 1M 300ul	base3	KCL 2M 400ul
			after KCl	14.679	3.219	3.226	2.687	16.228
				11.278		0.007		13.541
						0.0620677		120.066
2020-11-06	Case 4										NA2SO4 1M 300ul	KCL 2M 400ul
		channel 1	NA2SO4							Mean	8.04697	110.308
			base1	3.785	base2	NA2SO4 1M 300ul	base3	KCL 2M 400ul
			after KCl	7.987	2.523	2.803	3.035	8.731
				4.202		0.28		5.696
						6.66349		135.554
		channel 2	NA2SO4
			base1	4.03	base2	NA2SO4 1M 300ul	base3	KCL 2M 400ul
			after KCl	5.101	3.055	3.156	3.531	4.442
				1.071		0.101		0.911
						9.43044		85.0607
2020-11-06	Case 5										NA2SO4 1M 300ul	KCL 2M 400ul
		channel 1	NA2SO4							Mean	3.90597	137.739
			base1	4.239	base2	NA2SO4 1M 300ul	base3	KCL 2M 400ul
			after KCl	8.715	3.029	3.196	3.454	9.869
				4.476		0.167		6.415
						3.73101		143.32
		channel 2	NA2SO4
			base1	3.753	base2	NA2SO4 1M 300ul	base3	KCL 2M 400ul
			after KCl	9.487	2.321	2.555	2.874	10.452
				5.734		0.234		7.578
						4.08092		132.159
