# Supplementary material for: Purinergic smooth muscle contractions in the human prostate: estimation of relevance and characterization of different agonists
Source: Naunyn Schmiedebergs Arch Pharmacol. 2021 Jan 11;394(6):1113–31. doi: 10.1007/s00210-020-02044-4 (PMC8208936; doi:10.1007/s00210-020-02044-4)
Supplement: Supplementary file 5 — (XLSX 75 kb) [file 210_2020_2044_MOESM5_ESM.xlsx]

## Sheet: 2mthio-ATP
		2-methylthio-ATP (µM)	#1	#2	#3	#4	#5		mean	SEM
		0.1	4.04201	0.112901	-2.41546	1.06292	1.8179		0.924055	2.3638
		0.3	1.81965	0.0443856	0.0966184	1.81217	0.494025		0.853369	0.895718
		1	4.56203	0.913788	4.63768	1.87387	0.703901		2.53825	1.93316
		3	6.62504	1.40826	3.09179	0.372645	0.0640611		2.31236	2.68521
		10	14.5192	1.41368	3.38164	0.178767	-0.358528		3.82696	6.14764
		30	9.09794	1.27844	0.289855	0.413887	0.0834689		2.23272	3.86471
	RAW DATA
	Case 1													0.1mM10ul	0.1mM20ul	1mM7ul	1mM20ul	10mM7ul	10mM20ul
		channel 1	2-mATP										2-mATP	4.04201	1.81965	4.56203	6.62504	14.5192	9.09794
			base1	7.399	base2	0.1mM10ul	0.1mM20ul	1mM7ul	1mM20ul	10mM7ul	10mM20ul
			after KCl	11.888	7.891	8.046	7.999	8.1	8.21	8.504	8.455
				4.489		0.155	0.108	0.209	0.319	0.613	0.564
						3.45288	2.40588	4.65583	7.10626	13.6556	12.564		Mean	2-mATP
													0.1mM10ul	4.04201
		channel 2	2-mATP										0.1mM20ul	1.81965
			base1	8.727	base2	0.1mM10ul	0.1mM20ul	1mM7ul	1mM20ul	10mM7ul	10mM20ul		1mM7ul	4.56203
			after KCl	13.024	7.865	8.064	7.918	8.057	8.129	8.526	8.107		1mM20ul	6.62504
				4.297		0.199	0.053	0.192	0.264	0.661	0.242		10mM7ul	14.5192
						4.63114	1.23342	4.46823	6.14382	15.3828	5.63184		10mM20ul	9.09794
	Case 2													0.1mM10ul	0.1mM20ul	1mM7ul	1mM20ul	10mM7ul	10mM20ul
		channel 1	2-mATP										2-mATP	0.112901	0.0443856	0.913788	1.40826	1.41368	1.27844
			base1	10.518	base2	0.1mM10ul	0.1mM20ul	1mM7ul	1mM20ul	10mM7ul	10mM20ul
			after KCl	17.72	7.189	7.193	7.177	7.198	7.212	7.223	7.226
				7.202		0.004	-0.012	0.009	0.023	0.034	0.037
						0.0555401	-0.16662	0.124965	0.319356	0.472091	0.513746		Mean	2-mATP
													0.1mM10ul	0.112901
		channel 2	2-mATP										0.1mM20ul	0.0443856
			base1	8.983	base2	0.1mM10ul	0.1mM20ul	1mM7ul	1mM20ul	10mM7ul	10mM20ul		1mM7ul	0.913788
			after KCl	12.507	6.505	6.511	6.514	6.565	6.593	6.588	6.577		1mM20ul	1.40826
				3.524		0.006	0.009	0.06	0.088	0.083	0.072		10mM7ul	1.41368
						0.170261	0.255392	1.70261	2.49716	2.35528	2.04313		10mM20ul	1.27844
	Case 3													0.1mM10ul	0.1mM20ul	1mM7ul	1mM20ul	10mM7ul	10mM20ul
		channel 1	2-mATP										2-mATP	-2.41546	0.0966184	4.63768	3.09179	3.38164	0.289855
			base1	6.576	base2	0.1mM10ul	0.1mM20ul	1mM7ul	1mM20ul	10mM7ul	10mM20ul
			after KCl	7.611	7.549	7.524	7.55	7.597	7.581	7.584	7.552
				1.035		-0.025	0.001	0.048	0.032	0.035	0.003
						-2.41546	0.0966184	4.63768	3.09179	3.38164	0.289855		Mean	2-mATP
													0.1mM10ul	-2.41546
		channel 2	2-mATP										0.1mM20ul	0.0966184
			base1	6.576	base2	0.1mM10ul	0.1mM20ul	1mM7ul	1mM20ul	10mM7ul	10mM20ul		1mM7ul	4.63768
			after KCl	7.611	7.549	7.524	7.55	7.597	7.581	7.584	7.552		1mM20ul	3.09179
				1.035		-0.025	0.001	0.048	0.032	0.035	0.003		10mM7ul	3.38164
						-2.41546	0.0966184	4.63768	3.09179	3.38164	0.289855		10mM20ul	0.289855
	Case 4													0.1mM10ul	0.1mM20ul	1mM7ul	1mM20ul	10mM7ul	10mM20ul
		channel 1	2-mATP										2-mATP	1.06292	1.81217	1.87387	0.372645	0.178767	0.413887
			base1	11.157	base2	0.1mM10ul	0.1mM20ul	1mM7ul	1mM20ul	10mM7ul	10mM20ul
			after KCl	18.896	15.046	15.071	15.013	15.057	15.021	15.053	15.067
				7.739		0.025	-0.033	0.011	-0.025	0.007	0.021
						0.323039	-0.426412	0.142137	-0.323039	0.090451	0.271353		Mean	2-mATP
													0.1mM10ul	1.06292
		channel 2	2-mATP										0.1mM20ul	1.81217
			base1	11.398	base2	0.1mM10ul	0.1mM20ul	1mM7ul	1mM20ul	10mM7ul	10mM20ul		1mM7ul	1.87387
			after KCl	15.891	17	17.081	17.182	17.162	17.048	17.012	17.025		1mM20ul	0.372645
				4.493		0.081	0.182	0.162	0.048	0.012	0.025		10mM7ul	0.178767
						1.8028	4.05075	3.60561	1.06833	0.267082	0.556421		10mM20ul	0.413887
	Case 5													0.1mM10ul	0.1mM20ul	1mM7ul	1mM20ul	10mM7ul	10mM20ul
		channel 1	2-mATP										2-mATP	1.8179	0.494025	0.703901	0.0640611	-0.358528	0.0834689
			base1	7.209	base2	0.1mM10ul	0.1mM20ul	1mM7ul	1mM20ul	10mM7ul	10mM20ul
			after KCl	13.02	4.915	5.027	4.923	4.979	4.922	4.941	4.971
				5.811		0.112	0.008	0.064	0.007	0.026	0.056
						1.92738	0.13767	1.10136	0.120461	0.447427	0.96369		Mean	2-mATP
													0.1mM10ul	1.8179
		channel 2	2-mATP										0.1mM20ul	0.494025
			base1	5.477	base2	0.1mM10ul	0.1mM20ul	1mM7ul	1mM20ul	10mM7ul	10mM20ul		1mM7ul	0.703901
			after KCl	18.53	4.985	5.208	5.096	5.025	4.986	4.833	4.881		1mM20ul	0.0640611
				13.053		0.223	0.111	0.04	0.001	-0.152	-0.104		10mM7ul	-0.358528
						1.70842	0.850379	0.306443	0.00766107	-1.16448	-0.796752		10mM20ul	0.0834689

## Sheet: a,b-m-ATP
		a,b-methylene-ATP (µM)	#1	#2	#3	#4	#5		mean	SEM
		0.1	0.888098	2.9561	24.0436	3.86434	-0.0990108		6.33063	10.0272
		0.3	1.20624	3.27424	27.6456	2.96038	0.680613		7.15341	11.509
		1	1.66177	18.2901	28.1921	6.97399	7.72658		12.5689	10.6129
		3	5.33714	34.5368	70.4544	50.1464	11.2293		34.3408	27.062
		10	32.3584	48.4377	145.739	78.0208	46.3444		70.18	45.3926
		30	45.369	49.4372	62.2143	79.2583	30.4696		53.3497	18.387
	RAW DATA
	Case 1													0.1mM10ul	0.1mM20ul	1mM7ul	1mM20ul	10mM7ul	10mM20ul
		channel 1	α,β-mATP										α,β-mATP	0.888098	1.20624	1.66177	5.33714	32.3584	45.369
			base1	12.69	base2	0.1mM10ul	0.1mM20ul	1mM7ul	1mM20ul	10mM7ul	10mM20ul
			after KCl	17.713	14.224	14.282	14.271	14.297	14.513	16.999	18.107
				5.023		0.058	0.047	0.073	0.289	2.775	3.883
						1.15469	0.935696	1.45331	5.75353	55.2459	77.3044		Mean	α,β-mATP
													0.1mM10ul	0.888098
		channel 2	α,β-mATP										0.1mM20ul	1.20624
			base1	16.304	base2	0.1mM10ul	0.1mM20ul	1mM7ul	1mM20ul	10mM7ul	10mM20ul		1mM7ul	1.66177
			after KCl	33.842	16.97	17.079	17.229	17.298	17.833	18.631	19.326		1mM20ul	5.33714
				17.538		0.109	0.259	0.328	0.863	1.661	2.356		10mM7ul	32.3584
						0.621508	1.47679	1.87022	4.92074	9.47086	13.4337		10mM20ul	45.369
	Case 2													0.1mM10ul	0.1mM20ul	1mM7ul	1mM20ul	10mM7ul	10mM20ul
		channel 1	α,β-mATP										α,β-mATP	2.9561	3.27424	18.2901	34.5368	48.4377	49.4372
			base1	8.951	base2	0.1mM10ul	0.1mM20ul	1mM7ul	1mM20ul	10mM7ul	10mM20ul
			after KCl	16.236	6.716	7.066	7.072	8.643	9.667	7.575	12.052
				7.285		0.35	0.356	1.927	2.951	0.859	5.336
						4.80439	4.88675	26.4516	40.5079	11.7914	73.2464		Mean	α,β-mATP
													0.1mM10ul	2.9561
		channel 2	α,β-mATP										0.1mM20ul	3.27424
			base1	12.732	base2	0.1mM10ul	0.1mM20ul	1mM7ul	1mM20ul	10mM7ul	10mM20ul		1mM7ul	18.2901
			after KCl	22.842	6.502	6.614	6.67	7.526	9.39	15.104	9.093		1mM20ul	34.5368
				10.11		0.112	0.168	1.024	2.888	8.602	2.591		10mM7ul	48.4377
						1.10781	1.66172	10.1286	28.5658	85.0841	25.6281		10mM20ul	49.4372
	Case 3													0.1mM10ul	0.1mM20ul	1mM7ul	1mM20ul	10mM7ul	10mM20ul
		channel 1	α,β-mATP										α,β-mATP	24.0436	27.6456	28.1921	70.4544	145.739	62.2143
			base1	11.503	base2	0.1mM10ul	0.1mM20ul	1mM7ul	1mM20ul	10mM7ul	10mM20ul
			after KCl	16.029	10.613	12.276	12.632	12.966	13.465	13.986	15.774
				4.526		1.663	2.019	2.353	2.852	3.373	5.161
						36.7433	44.6089	51.9885	63.0137	74.525	114.03		Mean	α,β-mATP
													0.1mM10ul	24.0436
		channel 2	α,β-mATP										0.1mM20ul	27.6456
			base1	16.893	base2	0.1mM10ul	0.1mM20ul	1mM7ul	1mM20ul	10mM7ul	10mM20ul		1mM7ul	28.1921
			after KCl	23.24	9.104	9.824	9.782	9.383	14.048	22.874	9.764		1mM20ul	70.4544
				6.347		0.72	0.678	0.279	4.944	13.77	0.66		10mM7ul	145.739
						11.3439	10.6822	4.39578	77.8951	216.953	10.3986		10mM20ul	62.2143
	Case 4													0.1mM10ul	0.1mM20ul	1mM7ul	1mM20ul	10mM7ul	10mM20ul
		channel 1	α,β-mATP										α,β-mATP	3.86434	2.96038	6.97399	50.1464	78.0208	79.2583
			base1	7.748	base2	0.1mM10ul	0.1mM20ul	1mM7ul	1mM20ul	10mM7ul	10mM20ul
			after KCl	8.832	6.914	7.002	6.982	7.066	7.123	8.226	8.247
				1.084		0.088	0.068	0.152	0.209	1.312	1.333
						8.11808	6.27306	14.0221	19.2804	121.033	122.97		Mean	α,β-mATP
													0.1mM10ul	3.86434
		channel 2	α,β-mATP										0.1mM20ul	2.96038
			base1	8.822	base2	0.1mM10ul	0.1mM20ul	1mM7ul	1mM20ul	10mM7ul	10mM20ul		1mM7ul	6.97399
			after KCl	14.215	6.501	6.48	6.482	6.497	10.87	8.389	8.418		1mM20ul	50.1464
				5.393		-0.021	-0.019	-0.004	4.369	1.888	1.917		10mM7ul	78.0208
						-0.389394	-0.352309	-0.0741702	81.0124	35.0083	35.5461		10mM20ul	79.2583
	Case 5													0.1mM10ul	0.1mM20ul	1mM7ul	1mM20ul	10mM7ul	10mM20ul
		channel 1	α,β-mATP										α,β-mATP	-0.0990108	0.680613	7.72658	11.2293	46.3444	30.4696
			base1	6.166	base2	0.1mM10ul	0.1mM20ul	1mM7ul	1mM20ul	10mM7ul	10mM20ul
			after KCl	22.927	4.836	4.812	5.117	5.611	7.162	11.813	10.464
				16.761		-0.024	0.281	0.775	2.326	6.977	5.628
						-0.14319	1.67651	4.62383	13.8775	41.6264	33.5779		Mean	α,β-mATP
													0.1mM10ul	-0.0990108
		channel 2	α,β-mATP										0.1mM20ul	0.680613
			base1	8.27	base2	0.1mM10ul	0.1mM20ul	1mM7ul	1mM20ul	10mM7ul	10mM20ul		1mM7ul	7.72658
			after KCl	15.565	8.934	8.93	8.911	9.724	9.56	12.659	10.93		1mM20ul	11.2293
				7.295		-0.004	-0.023	0.79	0.626	3.725	1.996		10mM7ul	46.3444
						-0.0548321	-0.315284	10.8293	8.58122	51.0624	27.3612		10mM20ul	30.4696

## Sheet: b,g-m-ATP
		b,g-methylene-ATP (µM)	#1	#2	#3	#4	#5		mean	SEM
		0.1	3.36507	2.73304	0.163513	6.2989	1.02691		2.71749	2.37839
		0.3	3.52458	1.46413	2.24247	8.45434	0.912835		3.31967	3.03328
		1	5.54699	1.07369	0.560617	12.8762	1.56589		4.32468	5.17132
		3	4.46066	15.3734	2.35926	11.5491	3.01442		7.35135	5.7892
		10	22.5985	86.5788	2.66293	14.5973	19.6603		29.2196	32.9559
		30	21.3932	28.6969	10.7452	78.013	143.918		56.5534	55.2354
	RAW DATA
	Case 1													0.1mM10ul	0.1mM20ul	1mM7ul	1mM20ul	10mM7ul	10mM20ul
		channel 1	β,γ-mATP										β,γ-mATP	3.36507	3.52458	5.54699	4.46066	22.5985	21.3932
			base1	6.868	base2	0.1mM10ul	0.1mM20ul	1mM7ul	1mM20ul	10mM7ul	10mM20ul
			after KCl	8.095	5.97	5.991	6.025	6.069	6.058	6.245	6.258
				1.227		0.021	0.055	0.099	0.088	0.275	0.288
						1.71149	4.48248	8.06846	7.17196	22.4124	23.4719		Mean	β,γ-mATP
													0.1mM10ul	3.36507
		channel 2	β,γ-mATP										0.1mM20ul	3.52458
			base1	13.878	base2	0.1mM10ul	0.1mM20ul	1mM7ul	1mM20ul	10mM7ul	10mM20ul		1mM7ul	5.54699
			after KCl	20.852	11.665	12.015	11.844	11.876	11.787	13.254	13.012		1mM20ul	4.46066
				6.974		0.35	0.179	0.211	0.122	1.589	1.347		10mM7ul	22.5985
						5.01864	2.56668	3.02552	1.74935	22.7846	19.3146		10mM20ul	21.3932
	Case 2													0.1mM10ul	0.1mM20ul	1mM7ul	1mM20ul	10mM7ul	10mM20ul
		channel 1	β,γ-mATP										β,γ-mATP	2.73304	1.46413	1.07369	15.3734	86.5788	28.6969
			base1	10.345	base2	0.1mM10ul	0.1mM20ul	1mM7ul	1mM20ul	10mM7ul	10mM20ul
			after KCl	12.394	6.707	6.763	6.737	6.729	7.022	8.481	7.295
				2.049		0.056	0.03	0.022	0.315	1.774	0.588
						2.73304	1.46413	1.07369	15.3734	86.5788	28.6969		Mean	β,γ-mATP
													0.1mM10ul	2.73304
		channel 2	β,γ-mATP										0.1mM20ul	1.46413
			base1	10.345	base2	0.1mM10ul	0.1mM20ul	1mM7ul	1mM20ul	10mM7ul	10mM20ul		1mM7ul	1.07369
			after KCl	12.394	6.707	6.763	6.737	6.729	7.022	8.481	7.295		1mM20ul	15.3734
				2.049		0.056	0.03	0.022	0.315	1.774	0.588		10mM7ul	86.5788
						2.73304	1.46413	1.07369	15.3734	86.5788	28.6969		10mM20ul	28.6969
	Case 3													0.1mM10ul	0.1mM20ul	1mM7ul	1mM20ul	10mM7ul	10mM20ul
		channel 1	β,γ-mATP										β,γ-mATP	0.163513	2.24247	0.560617	2.35926	2.66293	10.7452
			base1	7.011	base2	0.1mM10ul	0.1mM20ul	1mM7ul	1mM20ul	10mM7ul	10mM20ul
			after KCl	11.292	6.199	6.206	6.295	6.223	6.3	6.313	6.659
				4.281		0.007	0.096	0.024	0.101	0.114	0.46
						0.163513	2.24247	0.560617	2.35926	2.66293	10.7452		Mean	β,γ-mATP
													0.1mM10ul	0.163513
		channel 2	β,γ-mATP										0.1mM20ul	2.24247
			base1	7.011	base2	0.1mM10ul	0.1mM20ul	1mM7ul	1mM20ul	10mM7ul	10mM20ul		1mM7ul	0.560617
			after KCl	11.292	6.199	6.206	6.295	6.223	6.3	6.313	6.659		1mM20ul	2.35926
				4.281		0.007	0.096	0.024	0.101	0.114	0.46		10mM7ul	2.66293
						0.163513	2.24247	0.560617	2.35926	2.66293	10.7452		10mM20ul	10.7452
	Case 4													0.1mM10ul	0.1mM20ul	1mM7ul	1mM20ul	10mM7ul	10mM20ul
		channel 1	β,γ-mATP										β,γ-mATP	6.2989	8.45434	12.8762	11.5491	14.5973	78.013
			base1	7.29	base2	0.1mM10ul	0.1mM20ul	1mM7ul	1mM20ul	10mM7ul	10mM20ul
			after KCl	8.941	9.623	9.745	9.826	9.816	9.825	9.906	12.113
				1.651		0.122	0.203	0.193	0.202	0.283	2.49
						7.38946	12.2956	11.6899	12.235	17.1411	150.818		Mean	β,γ-mATP
													0.1mM10ul	6.2989
		channel 2	β,γ-mATP										0.1mM20ul	8.45434
			base1	8.351	base2	0.1mM10ul	0.1mM20ul	1mM7ul	1mM20ul	10mM7ul	10mM20ul		1mM7ul	12.8762
			after KCl	9.695	10.385	10.455	10.447	10.574	10.531	10.547	10.455		1mM20ul	11.5491
				1.344		0.07	0.062	0.189	0.146	0.162	0.07		10mM7ul	14.5973
						5.20833	4.6131	14.0625	10.8631	12.0536	5.20833		10mM20ul	78.013
	Case 5													0.1mM10ul	0.1mM20ul	1mM7ul	1mM20ul	10mM7ul	10mM20ul
		channel 1	β,γ-mATP										β,γ-mATP	1.02691	0.912835	1.56589	3.01442	19.6603	143.918
			base1	4.658	base2	0.1mM10ul	0.1mM20ul	1mM7ul	1mM20ul	10mM7ul	10mM20ul
			after KCl	12.939	7.142	7.247	7.213	7.277	7.324	7.981	19.343
				8.281		0.105	0.071	0.135	0.182	0.839	12.201
						1.26796	0.857384	1.63024	2.1978	10.1316	147.337		Mean	β,γ-mATP
													0.1mM10ul	1.02691
		channel 2	β,γ-mATP										0.1mM20ul	0.912835
			base1	4.522	base2	0.1mM10ul	0.1mM20ul	1mM7ul	1mM20ul	10mM7ul	10mM20ul		1mM7ul	1.56589
			after KCl	11.648	5.305	5.361	5.374	5.412	5.578	7.385	15.317		1mM20ul	3.01442
				7.126		0.056	0.069	0.107	0.273	2.08	10.012		10mM7ul	19.6603
						0.785855	0.968285	1.50154	3.83104	29.1889	140.5		10mM20ul	143.918

## Sheet: ATPgS
		ATPgS	#1	#2	#3	#4	#5		mean	SEM
		0.1	11.1017	7.33523	4.10212	0.408458	6.25291		5.84009	3.95645
		0.3	21.0857	8.86484	4.91293	0.156933	6.20806		8.24569	7.84116
		1	25.1745	11.6714	4.17934	0.729961	7.91055		9.93316	9.45008
		3	25.7399	14.1956	4.22743	1.19604	8.60432		10.7927	9.68228
		10	52.7473	16.602	5.09509	9.18676	10.1468		18.7556	19.4445
		30	54.0162	23.2672	8.89542	-2.24555	52.5484		27.2963	25.3928
	RAW DATA
	Case 1													0.1mM10ul	0.1mM20ul	1mM7ul	1mM20ul	10mM7ul	10mM20ul
		channel 1	ATPγS										ATPγS	11.1017	21.0857	25.1745	25.7399	52.7473	54.0162
			base1	14.278	base2	0.1mM10ul	0.1mM20ul	1mM7ul	1mM20ul	10mM7ul	10mM20ul
			after KCl	16.983	18.473	18.736	19.215	19.307	19.414	20.55	20.313
				2.705		0.263	0.742	0.834	0.941	2.077	1.84
						9.72274	27.4307	30.8318	34.7874	76.7837	68.0222		Mean	ATPγS
													0.1mM10ul	11.1017
		channel 2	ATPγS										0.1mM20ul	21.0857
			base1	10.786	base2	0.1mM10ul	0.1mM20ul	1mM7ul	1mM20ul	10mM7ul	10mM20ul		1mM7ul	25.1745
			after KCl	12.733	17.681	17.924	17.968	18.061	18.006	18.24	18.46		1mM20ul	25.7399
				1.947		0.243	0.287	0.38	0.325	0.559	0.779		10mM7ul	52.7473
						12.4807	14.7406	19.5172	16.6923	28.7108	40.0103		10mM20ul	54.0162
	Case 2													0.1mM10ul	0.1mM20ul	1mM7ul	1mM20ul	10mM7ul	10mM20ul
		channel 1	ATPγS										ATPγS	7.33523	8.86484	11.6714	14.1956	16.602	23.2672
			base1	6.326	base2	0.1mM10ul	0.1mM20ul	1mM7ul	1mM20ul	10mM7ul	10mM20ul
			after KCl	8.652	11.251	11.504	11.635	11.766	11.876	11.953	12.184
				2.326		0.253	0.384	0.515	0.625	0.702	0.933
						10.877	16.509	22.141	26.8702	30.1806	40.1118		Mean	ATPγS
													0.1mM10ul	7.33523
		channel 2	ATPγS										0.1mM20ul	8.86484
			base1	7.987	base2	0.1mM10ul	0.1mM20ul	1mM7ul	1mM20ul	10mM7ul	10mM20ul		1mM7ul	11.6714
			after KCl	13.312	10.703	10.905	10.768	10.767	10.784	10.864	11.045		1mM20ul	14.1956
				5.325		0.202	0.065	0.064	0.081	0.161	0.342		10mM7ul	16.602
						3.79343	1.22066	1.20188	1.52113	3.02347	6.42254		10mM20ul	23.2672
	Case 3													0.1mM10ul	0.1mM20ul	1mM7ul	1mM20ul	10mM7ul	10mM20ul
		channel 1	ATPγS										ATPγS	4.10212	4.91293	4.17934	4.22743	5.09509	8.89542
			base1	10.107	base2	0.1mM10ul	0.1mM20ul	1mM7ul	1mM20ul	10mM7ul	10mM20ul
			after KCl	11.49	10.542	10.586	10.61	10.596	10.601	10.598	10.733
				1.383		0.044	0.068	0.054	0.059	0.056	0.191
						3.18149	4.91685	3.90456	4.26609	4.04917	13.8106		Mean	ATPγS
													0.1mM10ul	4.10212
		channel 2	ATPγS										0.1mM20ul	4.91293
			base1	14.023	base2	0.1mM10ul	0.1mM20ul	1mM7ul	1mM20ul	10mM7ul	10mM20ul		1mM7ul	4.17934
			after KCl	19.299	17.732	17.997	17.991	17.967	17.953	18.056	17.942		1mM20ul	4.22743
				5.276		0.265	0.259	0.235	0.221	0.324	0.21		10mM7ul	5.09509
						5.02274	4.90902	4.45413	4.18878	6.14102	3.98029		10mM20ul	8.89542
	Case 4													0.1mM10ul	0.1mM20ul	1mM7ul	1mM20ul	10mM7ul	10mM20ul
		channel 1	ATPγS										ATPγS	0.408458	0.156933	0.729961	1.19604	9.18676	-2.24555
			base1	11.627	base2	0.1mM10ul	0.1mM20ul	1mM7ul	1mM20ul	10mM7ul	10mM20ul
			after KCl	16.845	13.446	13.484	13.591	13.512	13.519	13.509	13.133
				5.218		0.038	0.145	0.066	0.073	0.063	-0.313
						0.728248	2.77884	1.26485	1.399	1.20736	-5.99847		Mean	ATPγS
													0.1mM10ul	0.408458
		channel 2	ATPγS										0.1mM20ul	0.156933
			base1	11.607	base2	0.1mM10ul	0.1mM20ul	1mM7ul	1mM20ul	10mM7ul	10mM20ul		1mM7ul	0.729961
			after KCl	17.246	10.288	10.293	10.149	10.299	10.344	11.256	10.373		1mM20ul	1.19604
				5.639		0.005	-0.139	0.011	0.056	0.968	0.085		10mM7ul	9.18676
						0.0886682	-2.46498	0.19507	0.993084	17.1662	1.50736		10mM20ul	-2.24555
	Case 5													0.1mM10ul	0.1mM20ul	1mM7ul	1mM20ul	10mM7ul	10mM20ul
		channel 1	ATPγS										ATPγS	6.25291	6.20806	7.91055	8.60432	10.1468	52.5484
			base1	6.369	base2	0.1mM10ul	0.1mM20ul	1mM7ul	1mM20ul	10mM7ul	10mM20ul
			after KCl	10.702	6.07	6.12	6.134	6.223	6.288	6.355	7.649
				4.333		0.05	0.064	0.153	0.218	0.285	1.579
						1.15393	1.47704	3.53104	5.03116	6.57743	36.4413		Mean	ATPγS
													0.1mM10ul	6.25291
		channel 2	ATPγS										0.1mM20ul	6.20806
			base1	11.125	base2	0.1mM10ul	0.1mM20ul	1mM7ul	1mM20ul	10mM7ul	10mM20ul		1mM7ul	7.91055
			after KCl	16.4545	9.102	9.707	9.685	9.757	9.751	9.833	12.761		1mM20ul	8.60432
				5.32951		0.605	0.583	0.655	0.649	0.731	3.659		10mM7ul	10.1468
						11.3519	10.9391	12.2901	12.1775	13.7161	68.6555		10mM20ul	52.5484
