# Supplementary material for: Purinergic smooth muscle contractions in the human prostate: estimation of relevance and characterization of different agonists
Source: Naunyn Schmiedebergs Arch Pharmacol. 2021 Jan 11;394(6):1113–31. doi: 10.1007/s00210-020-02044-4 (PMC8208936; doi:10.1007/s00210-020-02044-4)
Supplement: Supplementary file 9 — (XLSX 102 kb) [file 210_2020_2044_MOESM9_ESM.xlsx]

## Sheet: ATP NF-3µM
	control	ATP (mM)	#1	#2	#3	#4	#5	#6			mean	SD
		1	3.6689	1.38695	0.171989	-0.784314	8.23966	6.92786			3.26851	3.68287
		3	-0.581261	5.05851	-0.454844	-1.56863	13.4011	11.3397			4.53243	6.53475
		10	4.92549	6.58228	1.54072	-1.56863	42.1799	1.049			9.11813	16.4549
		30	31.7179	10.4629	3.95576	7.05882	62.2467	10.4948			20.9895	22.4607
		1	11.5673	13.2559	4.34783	-11.1111	13.2371	66.012			16.2182	26.1018
		3	-1.83259	48.3472	-11.4983	-22.2222	21.529	108.05			23.7289	48.4289
		10	15.529	62.9107	38.9488	-22.2222	67.7625	9.99537			28.8207	34.4024
		30	100	100	100	100	100	100			100	0
	NF023	ATP (mM)	#1	#2	#3	#4	#5	#6			mean	SD
	3 µM
		1	1.01523	3.83275	0.567242	5.97839	6.08696	0.604311			3.01415	2.63398
		3	9.89848	3.60478	-0.163934	3.30632	4.34783	0.750888			3.62406	3.53829
		10	2.28426	1.14046	7.69041	3.56325	8.69565	0.605718			3.99663	3.42055
		30	21.066	4.91045	12.5199	10.3572	30.4348	7.74295			14.5052	9.54704
		1	3.2008	36.6318	14.3397	84.6938	9.77876	5.75817			25.7338	31.2608
		3	31.2078	34.453	-4.1442	46.8395	6.98483	7.15482			20.416	19.8553
		10	7.20181	10.9	194.411	50.4794	13.9697	5.77157			47.1222	74.0537
		30	66.4167	46.932	316.499	146.727	48.8938	73.7786			116.541	104.554
	RAW DATA
	Case 1											500mM20ul	500mM40ul	500mM140ul	500mM400ul
		channel 4	NF								NF	1.01523	9.89848	2.28426	21.066
			base1	4.87	base2	500mM20ul	500mM40ul	500mM140ul	500mM400ul		control	3.6689	-0.581261	4.92549	31.7179
			after KCl	8.81	3.66	3.7	4.05	3.75	4.49
				3.94		0.04	0.39	0.09	0.83
						1.01523	9.89848	2.28426	21.066		Mean	NF	control
											500mM20ul	1.01523	3.6689
		channel 4	NF								500mM40ul	9.89848	-0.581261
			base1	4.87	base2	500mM20ul	500mM40ul	500mM140ul	500mM400ul		500mM140ul	2.28426	4.92549
			after KCl	8.81	3.66	3.7	4.05	3.75	4.49		500mM600ul	21.066	31.7179
				3.94		0.04	0.39	0.09	0.83
						1.01523	9.89848	2.28426	21.066
		channel 1	control
			base1	4.8	base2	500mM20ul	500mM40ul	500mM140ul	500mM400ul
			after KCl	7.46	3.54	3.74	3.55	3.79	5.03
				2.66		0.2	0.01	0.25	1.49
						7.5188	0.37594	9.3985	56.015
		channel 2	control
			base1	4.72	base2	500mM20ul	500mM40ul	500mM140ul	500mM400ul
			after KCl	15.77	2.18	2.16	2.01	2.23	3
				11.05		-0.02	-0.17	0.05	0.82
						-0.180995	-1.53846	0.452489	7.42081
	Case 2											500mM20ul	500mM40ul	500mM140ul	500mM400ul
		channel 3	NF								NF	3.83275	3.60478	1.14046	4.91045
			base1	5.13	base2	500mM20ul	500mM40ul	500mM140ul	500mM400ul		control	1.38695	5.05851	6.58228	10.4629
			after KCl	11.71	4.88	5.09	5.06	4.68	5.2
				6.58		0.21	0.18	-0.2	0.32
						3.19149	2.73556	-3.03951	4.86322		Mean	NF	control
											500mM20ul	3.83275	1.38695
		channel 4	NF								500mM40ul	3.60478	5.05851
			base1	5.42	base2	500mM20ul	500mM40ul	500mM140ul	500mM400ul		500mM140ul	1.14046	6.58228
			after KCl	13.69	3.75	4.12	4.12	4.19	4.16		500mM400ul	4.91045	10.4629
				8.27		0.37	0.37	0.44	0.41
						4.474	4.474	5.32044	4.95768
		channel 1	control
			base1	4.8	base2	500mM20ul	500mM40ul	500mM140ul	500mM400ul
			after KCl	9.15	3.77	3.86	4.14	4.22	4.47
				4.35		0.09	0.37	0.45	0.7
						2.06897	8.50575	10.3448	16.092
		channel 2	control
			base1	4.86	base2	500mM20ul	500mM40ul	500mM140ul	500mM400ul
			after KCl	14.79	3.38	3.45	3.54	3.66	3.86
				9.93		0.07	0.16	0.28	0.48
						0.704935	1.61128	2.81974	4.83384
	Case 3
		channel 1	NF									500mM20ul	500mM40ul	500mM140ul	500mM400ul
			base1	4.82	base2	500mM20ul	500mM40ul	500mM140ul	500mM400ul		NF	0.567242	-0.163934	7.69041	12.5199
			after KCl	7.87	3.81	3.85	3.8	4.02	4.32		control	0.171989	-0.454844	1.54072	3.95576
				3.05		0.04	-0.01	0.21	0.51
						1.31148	-0.327869	6.88525	16.7213
											Mean	NF	control
		channel 2	NF								500mM20ul	0.567242	0.171989
			base1	4.83	base2	500mM20ul	500mM40ul	500mM140ul	500mM400ul		500mM40ul	-0.163934	-0.454844
			after KCl	10.48	4.03	4.02	4.03	4.51	4.5		500mM140ul	7.69041	1.54072
				5.65		-0.01	0	0.48	0.47		500mM400ul	12.5199	3.95576
						-0.176991	0	8.49558	8.31858
		channel 3	control
			base1	5.13	base2	500mM20ul	500mM40ul	500mM140ul	500mM400ul
			after KCl	13.31	3.95	3.96	3.93	3.93	4.18
				8.18		0.01	-0.02	-0.02	0.23
						0.122249	-0.244499	-0.244499	2.81174
		channel 4	control
			base1	4.8	base2	500mM20ul	500mM40ul	500mM140ul	500mM400ul
			after KCl	9.31	4.07	4.08	4.04	4.22	4.3
				4.51		0.01	-0.03	0.15	0.23
						0.221729	-0.665188	3.32594	5.09978
	Case 4
		channel 1	NF									500mM20ul	500mM40ul	500mM140ul	500mM400ul
			base1	4.79	base2	500mM20ul	500mM40ul	500mM140ul	500mM400ul		NF	5.97839	3.30632	3.56325	10.3572
			after KCl	9.52	3.4	3.44	3.45	3.54	3.69		control	-0.784314	-1.56863	-1.56863	7.05882
				4.73		0.04	0.05	0.14	0.29
						0.845666	1.05708	2.95983	6.13108
											Mean	NF	control
		channel 2	NF								500mM20ul	5.97839	-0.784314
			base1	5	base2	500mM20ul	500mM40ul	500mM140ul	500mM400ul		500mM40ul	3.30632	-1.56863
			after KCl	6.44	3.32	3.48	3.4	3.38	3.53		500mM140ul	3.56325	-1.56863
				1.44		0.16	0.08	0.06	0.21		500mM400ul	10.3572	7.05882
						11.1111	5.55556	4.16667	14.5833
		channel 3	control
			base1	4.87	base2	500mM20ul	500mM40ul	500mM140ul	500mM400ul
			after KCl	7.42	3.94	3.92	3.9	3.9	4.12
				2.55		-0.02	-0.04	-0.04	0.18
						-0.784314	-1.56863	-1.56863	7.05882
		channel 3	control
			base1	4.87	base2	500mM20ul	500mM40ul	500mM140ul	500mM400ul
			after KCl	7.42	3.94	3.92	3.9	3.9	4.12
				2.55		-0.02	-0.04	-0.04	0.18
						-0.784314	-1.56863	-1.56863	7.05882
	Case 5
		channel 1	NF									500mM20ul	500mM40ul	500mM140ul	500mM400ul
			base1	4.58	base2	500mM20ul	500mM40ul	500mM140ul	500mM400ul		NF	6.08696	4.34783	8.69565	30.4348
			after KCl	5.73	3.45	3.52	3.5	3.55	3.8		control	8.23966	13.4011	42.1799	62.2467
				1.15		0.07	0.05	0.1	0.35
						6.08696	4.34783	8.69565	30.4348
											Mean	NF	control
		channel 1	NF								500mM20ul	6.08696	8.23966
			base1	4.58	base2	500mM20ul	500mM40ul	500mM140ul	500mM400ul		500mM40ul	4.34783	13.4011
			after KCl	5.73	3.45	3.52	3.5	3.55	3.8		500mM140ul	8.69565	42.1799
				1.15		0.07	0.05	0.1	0.35		500mM400ul	30.4348	62.2467
						6.08696	4.34783	8.69565	30.4348
		channel 3	control
			base1	5.22	base2	500mM20ul	500mM40ul	500mM140ul	500mM400ul
			after KCl	7.09	10.53	10.8	11.01	12.01	12.54
				1.87		0.27	0.48	1.48	2.01
						14.4385	25.6684	79.1444	107.487
		channel 4	control
			base1	4.95	base2	500mM20ul	500mM40ul	500mM140ul	500mM400ul
			after KCl	9.36	3.87	3.96	3.92	4.1	4.62
				4.41		0.09	0.05	0.23	0.75
						2.04082	1.13379	5.21542	17.0068
	Case 6
		channel 3	NF									500mM20ul	500mM40ul	500mM140ul	500mM400ul
			base1	4.9	base2	500mM20ul	500mM40ul	500mM140ul	500mM400ul		PPADS	0.604311	0.750888	0.605718	7.74295
			after KCl	11.27	4.26	4.2	4.31	4.36	4.63		control	6.92786	11.3397	1.049	10.4948
				6.37		-0.06	0.05	0.1	0.37
						-0.941915	0.784929	1.56986	5.80848
											Mean	NF	control
		channel 4	NF								500mM20ul	0.604311	6.92786
			base1	4.85	base2	500mM20ul	500mM40ul	500mM140ul	500mM400ul		500mM40ul	0.750888	11.3397
			after KCl	7.64	3.85	3.91	3.87	3.84	4.12		500mM140ul	0.605718	1.049
				2.79		0.06	0.02	-0.01	0.27		500mM400ul	7.74295	10.4948
						2.15054	0.716846	-0.358423	9.67742
		channel 1	control
			base1	4.85	base2	500mM20ul	500mM40ul	500mM140ul	500mM400ul
			after KCl	6.24	4.24	4.38	4.42	4.04	4.25
				1.39		0.14	0.18	-0.2	0.01
						10.0719	12.9496	-14.3885	0.719424
		channel 2	control
			base1	4.99	base2	500mM20ul	500mM40ul	500mM140ul	500mM400ul
			after KCl	8.69	8.52	8.66	8.88	9.13	9.27
				3.7		0.14	0.36	0.61	0.75
						3.78378	9.72973	16.4865	20.2703

## Sheet: ATP NF-100µM
	control	ATP (mM)	#1	#2	#3	#4	#5				mean	SD
		1	0.140252	2.69043	1.16582	1.53257	7.20339				2.54649	2.75825
		3	-1.40252	7.86583	6.08048	6.89655	3.38983				4.56603	3.72896
		10	7.29313	13.2108	33.0626	16.8582	4.66102				15.0172	11.1714
		30	10.6592	15.3707	32.9998	16.4751	8.05085				16.7111	9.73139
		1	1.31579	17.5037	3.52609	9.09091	89.4737				24.182	37.03
		3	-13.1579	51.1743	18.3908	40.9091	42.1053				27.8843	25.9273
		10	68.4211	85.9479	100	100	57.8947				82.4527	18.8945
		30	100	100	99.8099	97.7273	100				99.5074	0.99854
	NF023	ATP (mM)	#1	#2	#3	#4	#5				mean	SD
	100 µM
		1	0.907029	1.19803	1.42857	-0.368324	0.31746				0.696553	0.726172
		3	-0.907029	25.0176	1.42857	4.92434	-0.952381				5.90222	10.9513
		10	1.13379	39.5349	15	11.4823	12.6984				15.9699	14.2056
		30	11.5646	18.1818	18.9286	13.4473	9.20635				14.2657	4.20241
		1	8.50937	7.79425	4.3208	-2.18483	3.94319				4.47656	4.24127
		3	-8.50937	162.762	4.3208	29.2103	-11.8296				35.1909	73.116
		10	10.6367	257.21	45.3684	68.111	157.728				107.811	99.6617
		30	108.494	118.289	57.2506	79.7669	114.353				95.6307	26.2397
	RAW DATA
	Case 1											500mM20ul	500mM40ul	500mM140ul	500mM400ul
		channel 1	NF								NF	0.907029	-0.907029	1.13379	11.5646
			base1	4.91	base2	500mM20ul	500mM40ul	500mM140ul	500mM400ul		control	0.140252	-1.40252	7.29313	10.6592
			after KCl	9.32	3.85	3.89	3.81	3.9	4.36
				4.41		0.04	-0.04	0.05	0.51
						0.907029	-0.907029	1.13379	11.5646		Mean	NF	control
											500mM20ul	0.907029	0.140252
		channel 1	NF								500mM40ul	-0.907029	-1.40252
			base1	4.91	base2	500mM20ul	500mM40ul	500mM140ul	500mM400ul		500mM140ul	1.13379	7.29313
			after KCl	9.32	3.85	3.89	3.81	3.9	4.36		500mM400ul	11.5646	10.6592
				4.41		0.04	-0.04	0.05	0.51
						0.907029	-0.907029	1.13379	11.5646
		channel 2	control
			base1	4.89	base2	500mM20ul	500mM40ul	500mM140ul	500mM400ul
			after KCl	12.02	3.32	3.33	3.22	3.84	4.08
				7.13		0.01	-0.1	0.52	0.76
						0.140252	-1.40252	7.29313	10.6592
		channel 2	control
			base1	4.89	base2	500mM20ul	500mM40ul	500mM140ul	500mM400ul
			after KCl	12.02	3.32	3.33	3.22	3.84	4.08
				7.13		0.01	-0.1	0.52	0.76
						0.140252	-1.40252	7.29313	10.6592
	Case 2											500mM20ul	500mM40ul	500mM140ul	500mM400ul
		channel 1	NF								NF	1.19803	25.0176	39.5349	18.1818
			base1	5.04	base2	500mM20ul	500mM40ul	500mM140ul	500mM400ul		control	2.69043	7.86583	13.2108	15.3707
			after KCl	19.23	3.52	3.69	7.07	9.13	6.1
				14.19		0.17	3.55	5.61	2.58
						1.19803	25.0176	39.5349	18.1818		Mean	NF	control
											500mM20ul	1.19803	2.69043
		channel 1	NF								500mM40ul	25.0176	7.86583
			base1	5.04	base2	500mM20ul	500mM40ul	500mM140ul	500mM400ul		500mM140ul	39.5349	13.2108
			after KCl	19.23	3.52	3.69	7.07	9.13	6.1		500mM400ul	18.1818	15.3707
				14.19		0.17	3.55	5.61	2.58
						1.19803	25.0176	39.5349	18.1818
		channel 3	control
			base1	4.93	base2	500mM20ul	500mM40ul	500mM140ul	500mM400ul
			after KCl	9.22	4.46	4.66	4.71	4.73	5.21
				4.29		0.2	0.25	0.27	0.75
						4.662	5.82751	6.29371	17.4825
		channel 4	control
			base1	5.18	base2	500mM20ul	500mM40ul	500mM140ul	500mM400ul
			after KCl	17.7	4.5	4.59	5.74	7.02	6.16
				12.52		0.09	1.24	2.52	1.66
						0.71885	9.90415	20.1278	13.2588
	Case 3											500mM20ul	500mM40ul	500mM140ul	500mM400ul
		channel 1	NF								NF	1.42857	1.42857	15	18.9286
			base1	5.04	base2	500mM20ul	500mM40ul	500mM140ul	500mM400ul		control	1.16582	6.08048	33.0626	32.9998
			after KCl	7.84	4.8	4.84	4.84	5.22	5.33
				2.8		0.04	0.04	0.42	0.53
						1.42857	1.42857	15	18.9286		Mean	NF	control
											500mM20ul	1.42857	1.16582
		channel 1	NF								500mM40ul	1.42857	6.08048
			base1	5.04	base2	500mM20ul	500mM40ul	500mM140ul	500mM400ul		500mM140ul	15	33.0626
			after KCl	7.84	4.8	4.84	4.84	5.22	5.33		500mM400ul	18.9286	32.9998
				2.8		0.04	0.04	0.42	0.53
						1.42857	1.42857	15	18.9286
		channel 3	control
			base1	5.1	base2	500mM20ul	500mM40ul	500mM140ul	500mM400ul
			after KCl	7.81	4.54	4.59	4.83	5.91	5.9
				2.71		0.05	0.29	1.37	1.36
						1.84502	10.7011	50.5535	50.1845
		channel 4	control
			base1	4.84	base2	500mM20ul	500mM40ul	500mM140ul	500mM400ul
			after KCl	8.95	4.01	4.03	4.07	4.65	4.66
				4.11		0.02	0.06	0.64	0.65
						0.486618	1.45985	15.5718	15.8151
	Case 4											500mM20ul	500mM40ul	500mM140ul	500mM400ul
		channel 1	NF								NF	-0.368324	4.92434	11.4823	13.4473
			base1	4.69	base2	500mM20ul	500mM40ul	500mM140ul	500mM400ul		control	1.53257	6.89655	16.8582	16.4751
			after KCl	11.61	3.75	3.75	3.96	4.6	4.77
				6.92		0	0.21	0.85	1.02
						0	3.03468	12.2832	14.7399		Mean	NF	control
											500mM20ul	-0.368324	1.53257
		channel 2	NF								500mM40ul	4.92434	6.89655
			base1	4.83	base2	500mM20ul	500mM40ul	500mM140ul	500mM400ul		500mM140ul	11.4823	16.8582
			after KCl	10.26	3.89	3.85	4.26	4.47	4.55		500mM400ul	13.4473	16.4751
				5.43		-0.04	0.37	0.58	0.66
						-0.736648	6.814	10.6814	12.1547
		channel 3	control
			base1	4.99	base2	500mM20ul	500mM40ul	500mM140ul	500mM400ul
			after KCl	7.6	4.75	4.79	4.93	5.19	5.18
				2.61		0.04	0.18	0.44	0.43
						1.53257	6.89655	16.8582	16.4751
		channel 3	control
			base1	4.99	base2	500mM20ul	500mM40ul	500mM140ul	500mM400ul
			after KCl	7.6	4.75	4.79	4.93	5.19	5.18
				2.61		0.04	0.18	0.44	0.43
						1.53257	6.89655	16.8582	16.4751
	Case 5											500mM20ul	500mM40ul	500mM140ul	500mM400ul
		channel 1	NF								NF	0.31746	-0.952381	12.6984	9.20635
			base1	4.49	base2	500mM20ul	500mM40ul	500mM140ul	500mM400ul		control	7.20339	3.38983	4.66102	8.05085
			after KCl	7.64	1.08	1.09	1.05	1.48	1.37
				3.15		0.01	-0.03	0.4	0.29
						0.31746	-0.952381	12.6984	9.20635		Mean	NF	control
											500mM20ul	0.31746	7.20339
		channel 1	NF								500mM40ul	-0.952381	3.38983
			base1	4.49	base2	500mM20ul	500mM40ul	500mM140ul	500mM400ul		500mM140ul	12.6984	4.66102
			after KCl	7.64	1.08	1.09	1.05	1.48	1.37		500mM400ul	9.20635	8.05085
				3.15		0.01	-0.03	0.4	0.29
						0.31746	-0.952381	12.6984	9.20635
		channel 3	control
			base1	5.05	base2	500mM20ul	500mM40ul	500mM140ul	500mM400ul
			after KCl	7.41	5.08	5.25	5.16	5.19	5.27
				2.36		0.17	0.08	0.11	0.19
						7.20339	3.38983	4.66102	8.05085
		channel 3	control
			base1	5.05	base2	500mM20ul	500mM40ul	500mM140ul	500mM400ul
			after KCl	7.41	5.08	5.25	5.16	5.19	5.27
				2.36		0.17	0.08	0.11	0.19
						7.20339	3.38983	4.66102	8.05085

## Sheet: ATP PPADS 50µM
	control	ATP (mM)	#1	#2	#3	#4	#5							mean	SD
		1	1.99729	5.5962	0.416477	0.380107	3.19581							2.31718	2.17894
		3	1.11076	4.00191	1.00969	0.737068	7.27988							2.82786	2.82066
		10	2.95682	12.1326	4.21088	4.98217	7.1242							6.28134	3.60469
		30	6.83146	13.5136	15.8904	4.79112	27.5221							13.7097	8.97812
		1	29.2366	41.4116	2.62093	7.93357	11.6118							18.5629	16.2129
		3	16.2595	29.614	6.35406	15.384	26.4511							18.8125	9.33414
		10	43.2824	89.781	26.4995	103.988	25.8854							57.8872	36.6233
		30	100	100	100	100	100							100	0
	PPADS	ATP (mM)	#1	#2	#3	#4	#5							mean	SD
	50 µM
		1	1.31579	0.936458	0.584036	0.148607	1.22549							0.842076	0.481613
		3	1.50376	1.52686	1.55743	-0.226433	2.20588							1.3135	0.909528
		10	8.45865	6.04747	3.24465	1.01665	8.82353							5.51819	3.36469
		30	10.5263	8.65181	14.4711	1.11943	32.3529							13.4243	11.6402
		1	19.2607	16.7338	3.6754	3.10171	4.45276							9.44489	7.8728
		3	22.0123	27.2839	9.80106	-4.7261	8.01496							12.4772	12.5816
		10	123.819	108.064	20.4189	21.2195	32.0598							61.1163	50.5669
		30	154.086	154.602	91.0681	23.3647	117.553							108.135	54.3981
	RAW DATA
	Case 1											500mM20ul	500mM40ul	500mM140ul	500mM600ul
		channel 1	ppads 50uM								ppads 50uM	1.31579	1.50376	8.45865	10.5263
			base1	4.57	base2	500mM20ul	500mM40ul	500mM140ul	500mM600ul		control	1.99729	1.11076	2.95682	6.83146
			after KCl	9.89	3.75	3.82	3.83	4.2	4.31
				5.32		0.07	0.08	0.45	0.56
						1.31579	1.50376	8.45865	10.5263		Mean	ppads 50uM	control
											500mM20ul	1.31579	1.99729
		channel 1	ppads 50uM								500mM40ul	1.50376	1.11076
			base1	4.57	base2	500mM20ul	500mM40ul	500mM140ul	500mM600ul		500mM140ul	8.45865	2.95682
			after KCl	9.89	3.75	3.82	3.83	4.2	4.31		500mM600ul	10.5263	6.83146
				5.32		0.07	0.08	0.45	0.56
						1.31579	1.50376	8.45865	10.5263
		channel 2	control
			base1	5.19	base2	500mM20ul	500mM40ul	500mM140ul	500mM600ul
			after KCl	7.23	6.36	6.38	6.38	6.43	6.57
				2.04		0.02	0.02	0.07	0.21
						0.980392	0.980392	3.43137	10.2941
		channel4	control
			base1	3.92	base2	500mM20ul	500mM40ul	500mM140ul	500mM600ul
			after KCl	9.56	2.89	3.06	2.96	3.03	3.08
				5.64		0.17	0.07	0.14	0.19
						3.01418	1.24113	2.48227	3.36879
	Case 2											500mM20ul	500mM40ul	500mM140ul	500mM600ul
		channel 1	ppads 50uM								ppads 50uM	0.936458	1.52686	6.04747	8.65181
			base1	4.08	base2	500mM20ul	500mM40ul	500mM140ul	500mM600ul		control	5.5962	4.00191	12.1326	13.5136
			after KCl	11.65	2.65	2.72	2.71	3.03	3.22
				7.57		0.07	0.06	0.38	0.57
						0.924703	0.792602	5.01982	7.52972		Mean	ppads 50uM	control
											500mM20ul	0.936458	5.5962
		channel 3	ppads 50uM								500mM40ul	1.52686	4.00191
			base1	3.77	base2	500mM20ul	500mM40ul	500mM140ul	500mM600ul		500mM140ul	6.04747	12.1326
			after KCl	17.48	2.22	2.35	2.53	3.19	3.56		500mM600ul	8.65181	13.5136
				13.71		0.13	0.31	0.97	1.34
						0.948213	2.26112	7.07513	9.77389
		channel 2	control
			base1	4.4	base2	500mM20ul	500mM40ul	500mM140ul	500mM600ul
			after KCl	8.13	2.49	2.57	2.65	2.88	2.88
				3.73		0.08	0.16	0.39	0.39
						2.14477	4.28954	10.4558	10.4558
		channel4	control
			base1	3.94	base2	500mM20ul	500mM40ul	500mM140ul	500mM600ul
			after KCl	14.44	2.67	3.62	3.06	4.12	4.41
				10.5		0.95	0.39	1.45	1.74
						9.04762	3.71429	13.8095	16.5714
	Case 3											500mM20ul	500mM40ul	500mM140ul	500mM600ul
		channel 2	ppads 50uM								ppads 50uM	0.584036	1.55743	3.24465	14.4711
			base1	4.82	base2	500mM20ul	500mM40ul	500mM140ul	500mM600ul		control	0.416477	1.00969	4.21088	15.8904
			after KCl	20.23	0.52	0.61	0.76	1.02	2.75
				15.41		0.09	0.24	0.5	2.23
						0.584036	1.55743	3.24465	14.4711		Mean	ppads 50uM	control
											500mM20ul	0.584036	0.416477
		channel 2	ppads 50uM								500mM40ul	1.55743	1.00969
			base1	4.82	base2	500mM20ul	500mM40ul	500mM140ul	500mM600ul		500mM140ul	3.24465	4.21088
			after KCl	20.23	0.52	0.61	0.76	1.02	2.75		500mM600ul	14.4711	15.8904
				15.41		0.09	0.24	0.5	2.23
						0.584036	1.55743	3.24465	14.4711
		channel 1	control
			base1	5.12	base2	500mM20ul	500mM40ul	500mM140ul	500mM600ul
			after KCl	8.65	3.84	3.86	3.9	4	4.55
				3.53		0.02	0.06	0.16	0.71
						0.566572	1.69972	4.53258	20.1133
		channel4	control
			base1	4.57	base2	500mM20ul	500mM40ul	500mM140ul	500mM600ul
			after KCl	23.34	2.46	2.51	2.52	3.19	4.65
				18.77		0.05	0.06	0.73	2.19
						0.266383	0.319659	3.88918	11.6676
	Case 4											500mM20ul	500mM40ul	500mM140ul	500mM600ul
		channel 1	ppads 50uM								ppads 50uM	0.148607	-0.226433	1.01665	1.11943
			base1	4.88	base2	500mM20ul	500mM40ul	500mM140ul	500mM600ul		control	0.380107	0.737068	4.98217	4.79112
			after KCl	15.79	3.33	3.35	3.38	3.44	3.45
				10.91		0.02	0.05	0.11	0.12
						0.183318	0.458295	1.00825	1.09991		Mean	ppads 50uM	control
											500mM20ul	0.148607	0.380107
		channel 2	ppads 50uM								500mM40ul	-0.226433	0.737068
			base1	4.85	base2	500mM20ul	500mM40ul	500mM140ul	500mM600ul		500mM140ul	1.01665	4.98217
			after KCl	13.63	3.45	3.46	3.37	3.54	3.55		500mM600ul	1.11943	4.79112
				8.78		0.01	-0.08	0.09	0.1
						0.113895	-0.911162	1.02506	1.13895
		channel 3	control
			base1	4.8	base2	500mM20ul	500mM40ul	500mM140ul	500mM600ul
			after KCl	24.41	2.82	2.83	2.97	3.87	4.56
				19.61		0.01	0.15	1.05	1.74
						0.0509944	0.764916	5.35441	8.87302
		channel4	control
			base1	5.02	base2	500mM20ul	500mM40ul	500mM140ul	500mM600ul
			after KCl	7.84	4.62	4.64	4.64	4.75	4.64
				2.82		0.02	0.02	0.13	0.02
						0.70922	0.70922	4.60993	0.70922
	Case 5											500mM20ul	500mM40ul	500mM140ul	500mM600ul
		channel 1	ppads 50uM								ppads 50uM	1.22549	2.20588	8.82353	32.3529
			base1	4.24	base2	500mM20ul	500mM40ul	500mM140ul	500mM600ul		control	3.19581	7.27988	7.1242	27.5221
			after KCl	8.32	3.36	3.41	3.45	3.72	4.68
				4.08		0.05	0.09	0.36	1.32
						1.22549	2.20588	8.82353	32.3529		Mean	ppads 50uM	control
											500mM20ul	1.22549	3.19581
		channel 1	ppads 50uM								500mM40ul	2.20588	7.27988
			base1	4.24	base2	500mM20ul	500mM40ul	500mM140ul	500mM600ul		500mM140ul	8.82353	7.1242
			after KCl	8.32	3.36	3.41	3.45	3.72	4.68		500mM600ul	32.3529	27.5221
				4.08		0.05	0.09	0.36	1.32
						1.22549	2.20588	8.82353	32.3529
		channel 2	control
			base1	4.84	base2	500mM20ul	500mM40ul	500mM140ul	500mM600ul
			after KCl	9.54	5.15	5.16	5.2	5.3	5.88
				4.7		0.01	0.05	0.15	0.73
						0.212766	1.06383	3.19149	15.5319
		channel4	control
			base1	4.46	base2	500mM20ul	500mM40ul	500mM140ul	500mM600ul
			after KCl	5.69	3.014	3.09	3.18	3.15	3.5
				1.23		0.076	0.166	0.136	0.486
						6.17886	13.4959	11.0569	39.5122

## Sheet: ATP PPADS 5µM
	control	ATP (mM)	#1	#2	#3	#4	#5	#6	#7			mean	SD
		1	11.5419	0.725519	3.06995	2.69043	4.04766	0.796248	1.53257			3.48632	3.75697
		3	21.7322	0.595163	5.50306	7.86583	5.62123	2.75529	6.89655			7.28134	6.8365
		10	28.6485	8.88831	24.5703	13.2108	11.5902	12.2471	16.8582			16.5734	7.34571
		30	38.1718	9.22398	27.7278	15.3707	-7.85333	17.7491	16.4751			16.695	14.401
		1	30.2366	7.86557	11.0717	17.5037	34.923	4.48614	9.09091			16.4539	11.7781
		3	56.9327	6.45235	19.8467	51.1743	48.4997	15.5236	40.9091			34.1912	19.9129
		10	75.0515	96.3608	88.6125	85.9479	100	69.0014	100			87.8535	12.1857
		30	100	100	100	100	-67.7581	100	97.7273			75.7099	63.2691
	PPADS	ATP (mM)	#1	#2	#3	#4	#5	#6	#7			mean	SD
	5 µM
		1	0.540541	-0.198413	0.00327826	4.59393	-1.16688	1.47651	0			0.749852	1.87268
		3	1.62162	-0.895164	3.85031	15.6986	-0.258838	7.2405	3.59343			4.40721	5.68831
		10	17.027	1.16279	14.1522	45.2468	19.3897	14.012	5.85216			16.6918	14.113
		30	11.3514	5.83702	17.1797	32.4604	30.9827	10.1077	10.2669			16.8837	10.6758
		1	1.41607	-2.15105	0.011823	29.8877	-10.0678	8.31878	0			3.91651	12.6695
		3	4.24822	-9.70475	13.8861	102.133	-2.23325	40.7937	21.3156			24.3484	38.1004
		10	44.6063	12.6062	51.0399	294.371	167.294	78.9451	34.7139			97.6538	100.066
		30	29.7375	63.281	61.9584	211.184	267.318	56.9478	60.9016			107.333	92.2815
	RAW DATA
	Case 1											500mM20ul	500mM40ul	500mM140ul	500mM400ul
		channel 4	PPADS								PPADS	0.540541	1.62162	17.027	11.3514
			base1	4.98	base2	500mM20ul	500mM40ul	500mM140ul	500mM400ul		control	11.5419	21.7322	28.6485	38.1718
			after KCl	8.68	4.25	4.27	4.31	4.88	4.67
				3.7		0.02	0.06	0.63	0.42
						0.540541	1.62162	17.027	11.3514		Mean	PPADS	control
											500mM20ul	0.540541	11.5419
		channel 4	PPADS								500mM40ul	1.62162	21.7322
			base1	4.98	base2	500mM20ul	500mM40ul	500mM140ul	500mM400ul		500mM140ul	17.027	28.6485
			after KCl	8.68	4.25	4.27	4.31	4.88	4.67		500mM400ul	11.3514	38.1718
				3.7		0.02	0.06	0.63	0.42
						0.540541	1.62162	17.027	11.3514
		channel 1	control
			base1	4.78	base2	500mM20ul	500mM40ul	500mM140ul	500mM400ul
			after KCl	7.05	4.58	4.65	4.61	4.47	4.27
				2.27		0.07	0.03	-0.11	-0.31
						3.0837	1.32159	-4.84581	-13.6564
		channel 2	control
			base1	5.01	base2	500mM20ul	500mM40ul	500mM140ul	500mM400ul
			after KCl	6.41	9.61	9.89	10.2	10.48	10.87
				1.4		0.28	0.59	0.87	1.26
						20	42.1429	62.1429	90
	Case 2											500mM20ul	500mM40ul	500mM140ul	500mM400ul
		channel 1	PPADS								PPADS	-0.198413	-0.895164	1.16279	5.83702
			base1	4.74	base2	500mM20ul	500mM40ul	500mM140ul	500mM400ul		control	0.725519	0.595163	8.88831	9.22398
			after KCl	7.26	4.06	4.05	4.04	4.06	4.17
				2.52		-0.01	-0.02	0	0.11
						-0.396825	-0.793651	0	4.36508		Mean	PPADS	control
											500mM20ul	-0.198413	0.725519
		channel 2	PPADS								500mM40ul	-0.895164	0.595163
			base1	4.9	base2	500mM20ul	500mM40ul	500mM140ul	500mM400ul		500mM140ul	1.16279	8.88831
			after KCl	7.91	3.73	3.73	3.7	3.8	3.95		500mM400ul	5.83702	9.22398
				3.01		0	-0.03	0.07	0.22
						0	-0.996678	2.32558	7.30897
		channel 3	control
			base1	4.77	base2	500mM20ul	500mM40ul	500mM140ul	500mM400ul
			after KCl	12.3	3.29	3.32	3.34	3.4	3.51
				7.53		0.03	0.05	0.11	0.22
						0.398406	0.664011	1.46082	2.92165
		channel 4	control
			base1	4.8	base2	500mM20ul	500mM40ul	500mM140ul	500mM400ul
			after KCl	8.6	4.05	4.09	4.07	4.67	4.64
				3.8		0.04	0.02	0.62	0.59
						1.05263	0.526316	16.3158	15.5263
	Case 3											500mM20ul	500mM40ul	500mM140ul	500mM400ul
		channel 1	PPADS								PPADS	0.00327826	3.85031	14.1522	17.1797
			base1	4.88	base2	500mM20ul	500mM40ul	500mM140ul	500mM400ul		control	3.06995	5.50306	24.5703	27.7278
			after KCl	7.34	4.22	4.24	4.34	4.46	4.48
				2.46		0.02	0.12	0.24	0.26
						0.813008	4.87805	9.7561	10.5691		Mean	PPADS	control
											500mM20ul	0.00327826	3.06995
		channel 2	PPADS								500mM40ul	3.85031	5.50306
			base1	4.94	base2	500mM20ul	500mM40ul	500mM140ul	500mM400ul		500mM140ul	14.1522	24.5703
			after KCl	7.42	4.39	4.37	4.46	4.85	4.98		500mM400ul	17.1797	27.7278
				2.48		-0.02	0.07	0.46	0.59
						-0.806452	2.82258	18.5484	23.7903
		channel 3	control
			base1	4.92	base2	500mM20ul	500mM40ul	500mM140ul	500mM400ul
			after KCl	9.1	3.71	3.99	4.1	4.83	4.3
				4.18		0.28	0.39	1.12	0.59
						6.69856	9.33014	26.7943	14.1148
		channel 4	control
			base1	5.02	base2	500mM20ul	500mM40ul	500mM140ul	500mM400ul
			after KCl	6.81	5.02	5.01	5.05	5.42	5.76
				1.79		-0.01	0.03	0.4	0.74
						-0.558659	1.67598	22.3464	41.3408
	Case 4											500mM20ul	500mM40ul	500mM140ul	500mM400ul
		channel 1	PPADS								PPADS	4.59393	15.6986	45.2468	32.4604
			base1	4.91	base2	500mM20ul	500mM40ul	500mM140ul	500mM400ul		control	2.69043	7.86583	13.2108	15.3707
			after KCl	9.61	4.07	4.41	5.17	6.52	5.46
				4.7		0.34	1.1	2.45	1.39
						7.23404	23.4043	52.1277	29.5745		Mean	PPADS	control
											500mM20ul	4.59393	2.69043
		channel 2	PPADS								500mM40ul	15.6986	7.86583
			base1	4.94	base2	500mM20ul	500mM40ul	500mM140ul	500mM400ul		500mM140ul	45.2468	13.2108
			after KCl	10.57	3.06	3.17	3.51	5.22	5.05		500mM400ul	32.4604	15.3707
				5.63		0.11	0.45	2.16	1.99
						1.95382	7.9929	38.3659	35.3464
		channel 3	control
			base1	4.93	base2	500mM20ul	500mM40ul	500mM140ul	500mM400ul
			after KCl	9.22	4.46	4.66	4.71	4.73	5.21
				4.29		0.2	0.25	0.27	0.75
						4.662	5.82751	6.29371	17.4825
		channel 4	control
			base1	5.18	base2	500mM20ul	500mM40ul	500mM140ul	500mM400ul
			after KCl	17.7	4.5	4.59	5.74	7.02	6.16
				12.52		0.09	1.24	2.52	1.66
						0.71885	9.90415	20.1278	13.2588
	Case 5											500mM20ul	500mM40ul	500mM140ul	500mM400ul
		channel 1	PPADS								PPADS	-1.16688	-0.258838	19.3897	30.9827
			base1	4.81	base2	500mM20ul	500mM40ul	500mM140ul	500mM400ul		control	4.04766	5.62123	11.5902	-7.85333
			after KCl	8.33	3.9	3.87	3.96	4.9	4.96
				3.52		-0.03	0.06	1	1.06
						-0.852273	1.70455	28.4091	30.1136		Mean	PPADS	control
											500mM20ul	-1.16688	4.04766
		channel 2	PPADS								500mM40ul	-0.258838	5.62123
			base1	4.75	base2	500mM20ul	500mM40ul	500mM140ul	500mM400ul		500mM140ul	19.3897	11.5902
			after KCl	7.45	4.29	4.25	4.23	4.57	5.15		500mM400ul	30.9827	-7.85333
				2.7		-0.04	-0.06	0.28	0.86
						-1.48148	-2.22222	10.3704	31.8519
		channel 3	control
			base1	4.84	base2	500mM20ul	500mM40ul	500mM140ul	500mM400ul
			after KCl	8.95	4.01	4.03	4.07	4.65	4.66
				4.11		0.02	0.06	0.64	0.65
						0.486618	1.45985	15.5718	15.8151
		channel 4	control
			base1	4.88	base2	500mM20ul	500mM40ul	500mM140ul	500mM400ul
			after KCl	5.8	4.65	4.72	4.74	4.72	4.36
				0.92		0.07	0.09	0.07	-0.29
						7.6087	9.78261	7.6087	-31.5217
	Case 6											500mM20ul	500mM40ul	500mM140ul	500mM400ul
		channel 1	PPADS								PPADS	1.47651	7.2405	14.012	10.1077
			base1	4.77	base2	500mM20ul	500mM40ul	500mM140ul	500mM400ul		control	0.796248	2.75529	12.2471	17.7491
			after KCl	7.61	2.95	3.01	3.23	3.37	3.19
				2.84		0.06	0.28	0.42	0.24
						2.11268	9.85915	14.7887	8.4507		Mean	PPADS	control
											500mM20ul	1.47651	0.796248
		channel 2	PPADS								500mM40ul	7.2405	2.75529
			base1	4.85	base2	500mM20ul	500mM40ul	500mM140ul	500mM400ul		500mM140ul	14.012	12.2471
			after KCl	9.61	2.75	2.79	2.97	3.38	3.31		500mM400ul	10.1077	17.7491
				4.76		0.04	0.22	0.63	0.56
						0.840336	4.62185	13.2353	11.7647
		channel 3	control
			base1	4.87	base2	500mM20ul	500mM40ul	500mM140ul	500mM400ul
			after KCl	7.02	3.58	3.57	3.61	3.62	3.6
				2.15		-0.01	0.03	0.04	0.02
						-0.465116	1.39535	1.86047	0.930233
		channel 4	control
			base1	5.07	base2	500mM20ul	500mM40ul	500mM140ul	500mM400ul
			after KCl	7.5	5.3	5.35	5.4	5.85	6.14
				2.43		0.05	0.1	0.55	0.84
						2.05761	4.11523	22.6337	34.5679
	Case 7											500mM20ul	500mM40ul	500mM140ul	500mM400ul
		channel 1	PPADS								PPADS	0	3.59343	5.85216	10.2669
			base1	4.73	base2	500mM20ul	500mM40ul	500mM140ul	500mM400ul		control	1.53257	6.89655	16.8582	16.4751
			after KCl	14.47	3.49	3.49	3.84	4.06	4.49
				9.74		0	0.35	0.57	1
						0	3.59343	5.85216	10.2669		Mean	PPADS	control
											500mM20ul	0	1.53257
		channel 1	PPADS								500mM40ul	3.59343	6.89655
			base1	4.73	base2	500mM20ul	500mM40ul	500mM140ul	500mM400ul		500mM140ul	5.85216	16.8582
			after KCl	14.47	3.49	3.49	3.84	4.06	4.49		500mM400ul	10.2669	16.4751
				9.74		0	0.35	0.57	1
						0	3.59343	5.85216	10.2669
		channel 4	control
			base1	4.99	base2	500mM20ul	500mM40ul	500mM140ul	500mM400ul
			after KCl	7.6	4.75	4.79	4.93	5.19	5.18
				2.61		0.04	0.18	0.44	0.43
						1.53257	6.89655	16.8582	16.4751
		channel 4	control
			base1	4.99	base2	500mM20ul	500mM40ul	500mM140ul	500mM400ul
			after KCl	7.6	4.75	4.79	4.93	5.19	5.18
				2.61		0.04	0.18	0.44	0.43
						1.53257	6.89655	16.8582	16.4751
